# Supplementary material for: Diversity and Differential Expression of MicroRNAs in the Human Skeletal Muscle with Distinct Fiber Type Composition
Source: Life (Basel). 2023 Feb 28;13(3):659. doi: 10.3390/life13030659 (PMC10056610; doi:10.3390/life13030659)
Supplement: Supplementary file 1 [file life-13-00659-s001.zip]

Archive with 2 entries (2 files):
- Table S2 - MiRNA isoforms.xlsx
- Table S1 - DE genes.xlsx
