# Supplementary material for: Diversity and Differential Expression of MicroRNAs in the Human Skeletal Muscle with Distinct Fiber Type Composition
Source: Life (Basel). 2023 Feb 28;13(3):659. doi: 10.3390/life13030659 (PMC10056610; doi:10.3390/life13030659)
Supplement: Supplementary file 1 [file life-13-00659-s001.zip › Table S2 - MiRNA isoforms.xlsx]

## Sheet: Sheet1
Isoform	miRNA	Isoform sequence	5'modifications	3'modifications	NucVar	s36	s42	s79	s88	s103	s59	s72	s90	s93	s110	Mean count
hsa-let-7a-3p_0_1	hsa-let-7a-3p	CTATACAATCTACTGTCTTTCT		3'non-temp		31	36	27	19	18	40	39	37	30	32	30.9
hsa-let-7a-5p_0_0	hsa-let-7a-5p	TGAGGTAGTAGGTTGTATAGTT		canon		2746	3079	2622	2734	3662	3222	2211	1702	2225	2487	2669
hsa-let-7b-5p_0_0	hsa-let-7b-5p	TGAGGTAGTAGGTTGTGTGGTT		canon		489	524	328	462	504	568	385	327	425	463	447.5
hsa-let-7b-5p_0_1	hsa-let-7b-5p	TGAGGTAGTAGGTTGTGTGGTTT		3'temp		191	188	122	170	162	282	163	130	162	164	173.4
hsa-let-7c-5p_0_0	hsa-let-7c-5p	TGAGGTAGTAGGTTGTATGGTT		canon		203	149	98	158	184	177	111	81	108	146	141.5
hsa-let-7d-3p_0_0	hsa-let-7d-3p	CTATACGACCTGCTGCCTTTCT		canon		63	45	64	50	37	61	62	47	52	51	53.2
hsa-let-7d-5p_0_0	hsa-let-7d-5p	AGAGGTAGTAGGTTGCATAGTT		canon		117	179	149	161	190	173	116	84	118	125	141.2
hsa-let-7e-5p_0_-1	hsa-let-7e-5p	TGAGGTAGGAGGTTGTATAGT		3'trim		13	15	8	12	16	19	10	9	14	12	12.8
hsa-let-7e-5p_0_0	hsa-let-7e-5p	TGAGGTAGGAGGTTGTATAGTT		canon		28	74	16	28	66	46	25	19	37	48	38.7
hsa-let-7f-5p_0_0	hsa-let-7f-5p	TGAGGTAGTAGATTGTATAGTT		canon		6602	7447	6628	6906	8232	7517	5290	4062	5406	6143	6423.3
hsa-let-7g-5p_0_0	hsa-let-7g-5p	TGAGGTAGTAGTTTGTACAGTT		canon		3129	4322	3478	3320	4371	3878	2545	1976	2812	3103	3293.4
hsa-let-7i-5p_0_0	hsa-let-7i-5p	TGAGGTAGTAGTTTGTGCTGTT		canon		1395	2502	1343	1662	1877	1522	1079	721	1179	1401	1468.1
hsa-miR-1-3p_0_0	hsa-miR-1-3p	TGGAATGTAAAGAAGTATGTAT		canon		577128	523971	472490	551650	593529	776455	459150	476875	453380	581445	546607
hsa-miR-1-3p_0_0	hsa-miR-1-3p	TGGAATGTAAAGAAGTATGTAC			22T>C	83415	86093	74836	77608	96811	118885	70888	68399	70040	92959	83993.4
hsa-miR-100-5p_0_-1	hsa-miR-100-5p	AACCCGTAGATCCGAACTTGT		3'trim		60	67	37	86	153	93	52	58	71	74	75.1
hsa-miR-100-5p_0_0	hsa-miR-100-5p	AACCCGTAGATCCGAACTTGTG		canon		96	60	28	103	127	133	56	45	54	48	75
hsa-miR-101-3p_0_0	hsa-miR-101-3p	TACAGTACTGTGATAACTGAA		canon		222	400	215	258	309	536	253	264	321	258	303.6
hsa-miR-101-3p_0_1	hsa-miR-101-3p	TACAGTACTGTGATAACTGAAG		3'temp		334	445	236	431	305	627	249	379	393	327	372.6
hsa-miR-103a-3p_0_-1	hsa-miR-103a-3p	AGCAGCATTGTACAGGGCTATG		3'trim		110	407	79	178	82	113	64	51	87	135	130.6
hsa-miR-103a-3p_0_0	hsa-miR-103a-3p	AGCAGCATTGTACAGGGCTATGA		canon		156	371	131	203	155	244	128	124	194	224	193
hsa-miR-106b-3p_0_-2	hsa-miR-106b-3p	CCGCACTGTGGGTACTTGCT		3'trim		30	176	24	47	41	34	24	15	31	54	47.6
hsa-miR-106b-3p_2_-2	hsa-miR-106b-3p	TACCGCACTGTGGGTACTTGCT	5'temp	3'trim		14	78	12	27	17	19	6	3	7	35	21.8
hsa-miR-10a-5p_0_-1	hsa-miR-10a-5p	TACCCTGTAGATCCGAATTTGT		3'trim		348	428	200	244	253	355	436	398	391	398	345.1
hsa-miR-10b-5p_0_-1	hsa-miR-10b-5p	TACCCTGTAGAACCGAATTTGT		3'trim		588	806	1043	620	755	1098	940	945	917	1100	881.2
hsa-miR-125a-5p_0_-1	hsa-miR-125a-5p	TCCCTGAGACCCTTTAACCTGTG		3'trim		107	115	81	120	103	187	126	103	117	114	117.3
hsa-miR-125a-5p_0_-2	hsa-miR-125a-5p	TCCCTGAGACCCTTTAACCTGT		3'trim		195	346	200	311	277	345	300	262	334	318	288.8
hsa-miR-125b-5p_0_-1	hsa-miR-125b-5p	TCCCTGAGACCCTAACTTGTG		3'trim		211	153	96	213	208	245	137	137	184	126	171
hsa-miR-125b-5p_0_-2	hsa-miR-125b-5p	TCCCTGAGACCCTAACTTGT		3'trim		124	105	72	204	166	237	127	155	166	166	152.2
hsa-miR-125b-5p_0_0	hsa-miR-125b-5p	TCCCTGAGACCCTAACTTGTGA		canon		163	108	63	158	196	264	126	138	158	128	150.2
hsa-miR-126-3p_0_-1	hsa-miR-126-3p	TCGTACCGTGAGTAATAATGC		3'trim		550	660	330	408	400	996	698	524	634	594	579.4
hsa-miR-126-3p_0_0	hsa-miR-126-3p	TCGTACCGTGAGTAATAATGCA			22G>A	372	489	235	325	341	805	513	411	524	556	457.1
hsa-miR-126-3p_0_0	hsa-miR-126-3p	TCGTACCGTGAGTAATAATGCG		canon		1040	1127	600	955	718	1454	1137	1002	1147	936	1011.6
hsa-miR-126-5p_0_0	hsa-miR-126-5p	CATTATTACTTTTGGTACGCG		canon		35	49	26	53	31	70	52	68	75	56	51.5
hsa-miR-126-5p_0_1	hsa-miR-126-5p	CATTATTACTTTTGGTACGCGA		3'non-temp		19	31	15	13	17	46	16	24	22	25	22.8
hsa-miR-127-3p_0_0	hsa-miR-127-3p	TCGGATCCGTCTGAGCTTGGCT		canon		79	69	55	53	78	79	43	37	52	51	59.6
hsa-miR-127-3p_0_1	hsa-miR-127-3p	TCGGATCCGTCTGAGCTTGGCTT		3'non-temp		23	23	13	24	18	24	18	9	12	24	18.8
hsa-miR-1271-5p_0_0	hsa-miR-1271-5p	CTTGGCACCTAGCAAGCACTCA		canon		18	13	14	26	19	29	14	9	22	14	17.8
hsa-miR-128-3p_0_0	hsa-miR-128-3p	TCACAGTGAACCGGTCTCTTT		canon		213	198	197	262	292	342	236	185	229	190	234.4
hsa-miR-128-3p_0_1	hsa-miR-128-3p	TCACAGTGAACCGGTCTCTTTT		3'temp		395	345	328	359	565	497	334	312	338	312	378.5
hsa-miR-133a-3p_-1_1	hsa-miR-133a-3p	TTGGTCCCCTTCAACCAGCTGT	5'trim	3'temp		10326	9401	6710	10472	11611	18806	8541	11287	10762	10830	10874.6
hsa-miR-133a-3p_0_1	hsa-miR-133a-3p	TTTGGTCCCCTTCAACCAGCTGT		3'temp		9797	8713	6145	9785	10822	17635	7985	10960	10222	10386	10245
hsa-miR-133a-5p_0_0	hsa-miR-133a-5p	AGCTGGTAAAATGGAACCAAAT		canon		394	366	276	383	394	688	274	388	367	389	391.9
hsa-miR-133b_0_0	hsa-miR-133b	TTTGGTCCCCTTCAACCAGCTA		canon		104	93	49	88	139	204	61	115	93	100	104.6
hsa-miR-139-5p_0_0	hsa-miR-139-5p	TCTACAGTGCACGTGTCTCCAGT		canon		22	15	15	17	21	43	31	40	27	26	25.7
hsa-miR-140-3p_-1_1	hsa-miR-140-3p	ACCACAGGGTAGAACCACGGA	5'trim	3'temp		20	78	10	34	20	38	19	16	25	40	30
hsa-miR-140-3p_0_1	hsa-miR-140-3p	TACCACAGGGTAGAACCACGGA		3'temp		35	83	34	57	31	52	34	42	39	51	45.8
hsa-miR-142-5p_2_-3	hsa-miR-142-5p	CCCATAAAGTAGAAAGCACT	5'temp	3'trim		52	298	31	87	43	74	24	14	77	144	84.4
hsa-miR-143-3p_0_-1	hsa-miR-143-3p	TGAGATGAAGCACTGTAGCT		3'trim		613	686	304	722	543	1046	1171	721	918	924	764.8
hsa-miR-143-3p_0_0	hsa-miR-143-3p	TGAGATGAAGCACTGTAGCTC		canon		412	497	218	641	464	1073	805	499	646	511	576.6
hsa-miR-143-3p_0_1	hsa-miR-143-3p	TGAGATGAAGCACTGTAGCTCT		3'non-temp		1034	1054	384	1201	870	2023	1898	1371	1409	1617	1286.1
hsa-miR-144-3p_0_0	hsa-miR-144-3p	TACAGTATAGATGATGTACT		canon		9	97	17	26	23	34	10	7	25	35	28.3
hsa-miR-144-5p_0_0	hsa-miR-144-5p	GGATATCATCATATACTGTAAG		canon		9	60	12	25	15	26	2	1	23	31	20.4
hsa-miR-144-5p_0_1	hsa-miR-144-5p	GGATATCATCATATACTGTAAGT		3'temp		25	94	19	33	34	42	15	7	35	47	35.1
hsa-miR-145-3p_-2_0	hsa-miR-145-3p	ATTCCTGGAAATACTGTTCT	5'trim			12	13	4	20	18	20	23	17	20	28	17.5
hsa-miR-145-3p_-2_1	hsa-miR-145-3p	ATTCCTGGAAATACTGTTCTT	5'trim	3'temp		13	23	7	21	15	20	29	16	29	31	20.4
hsa-miR-145-5p_0_0	hsa-miR-145-5p	GTCCAGTTTTCCCAGGAATCCCT		canon		85	52	28	100	77	106	80	59	64	78	72.9
hsa-miR-145-5p_0_0	hsa-miR-145-5p	GTCCAGTTTTCCCAGGAATCCCC			23T>C	18	14	3	18	11	15	14	14	15	23	14.5
hsa-miR-146a-5p_0_0	hsa-miR-146a-5p	TGAGAACTGAATTCCATGGGTT		canon		16	22	5	12	16	27	11	10	21	21	16.1
hsa-miR-146b-5p_0_0	hsa-miR-146b-5p	TGAGAACTGAATTCCATAGGCT		canon		4	25	33	16	42	17	2	5	21	11	17.6
hsa-miR-146b-5p_0_2	hsa-miR-146b-5p	TGAGAACTGAATTCCATAGGCTGT		3'temp		5	11	14	12	36	13	9	4	13	11	12.8
hsa-miR-148a-3p_0_0	hsa-miR-148a-3p	TCAGTGCACTACAGAACTTTGT		canon		559	833	589	768	1065	774	562	479	615	628	687.2
hsa-miR-148b-3p_0_0	hsa-miR-148b-3p	TCAGTGCATCACAGAACTTTGT		canon		57	68	45	60	77	92	60	45	42	68	61.4
hsa-miR-148b-3p_0_1	hsa-miR-148b-3p	TCAGTGCATCACAGAACTTTGTT		3'non-temp		20	31	12	15	21	30	12	21	18	25	20.5
hsa-miR-150-5p_0_0	hsa-miR-150-5p	TCTCCCAACCCTTGTACCAGTG		canon		14	27	15	20	7	17	12	16	16	17	16.1
hsa-miR-151a-3p_0_0	hsa-miR-151a-3p	CTAGACTGAAGCTCCTTGAGG		canon		84	81	59	69	64	80	66	43	59	59	66.4
hsa-miR-152-3p_0_0	hsa-miR-152-3p	TCAGTGCATGACAGAACTTGG		canon		80	83	46	77	91	104	35	63	53	44	67.6
hsa-miR-152-3p_0_2	hsa-miR-152-3p	TCAGTGCATGACAGAACTTGGGT		3'non-temp		107	103	106	129	147	105	82	72	99	92	104.2
hsa-miR-15b-5p_0_-3	hsa-miR-15b-5p	TAGCAGCACATCATGGTTT		3'trim		14	48	9	9	8	14	0	3	12	13	13
hsa-miR-16-2-3p_1_-1	hsa-miR-16-2-3p	ACCAATATTACTGTGCTGCTTT	5'temp	3'trim		7	39	13	20	22	24	1	5	7	16	15.4
hsa-miR-16-2-3p_1_-2	hsa-miR-16-2-3p	ACCAATATTACTGTGCTGCTT	5'temp	3'trim		11	59	10	21	15	20	2	2	14	26	18
hsa-miR-16-2-3p_1_-3	hsa-miR-16-2-3p	ACCAATATTACTGTGCTGCT	5'temp	3'trim		15	55	12	20	13	26	4	4	10	18	17.7
hsa-miR-16-5p_0_-1	hsa-miR-16-5p	TAGCAGCACGTAAATATTGGC		3'trim		25	113	21	55	35	45	11	21	27	33	38.6
hsa-miR-16-5p_0_-1	hsa-miR-16-5p	TAGCAGCACGTAAATATTGGT		3'trim	21C>T	13	51	12	19	29	32	20	12	25	31	24.4
hsa-miR-16-5p_0_-2	hsa-miR-16-5p	TAGCAGCACGTAAATATTGG		3'trim		26	73	15	43	13	32	7	13	23	28	27.3
hsa-miR-16-5p_0_0	hsa-miR-16-5p	TAGCAGCACGTAAATATTGGCG		canon		36	145	19	64	32	57	11	18	31	55	46.8
hsa-miR-17-5p_0_0	hsa-miR-17-5p	CAAAGTGCTTACAGTGCAGGTAG		canon		21	59	11	22	21	45	16	10	28	31	26.4
hsa-miR-17-5p_0_1	hsa-miR-17-5p	CAAAGTGCTTACAGTGCAGGTAGA		3'non-temp		13	44	7	12	8	20	2	3	14	17	14
hsa-miR-181a-2-3p_0_0	hsa-miR-181a-2-3p	ACCACTGACCGTTGACTGTACC		canon		8	13	9	12	11	33	26	28	15	13	16.8
hsa-miR-181a-2-3p_0_0	hsa-miR-181a-2-3p	ACCACTGACCGTTGACTGTACT			22C>T	15	14	9	12	10	26	15	13	13	9	13.6
hsa-miR-181a-5p_0_-1	hsa-miR-181a-5p	AACATTCAACGCTGTCGGTGAG		3'trim		42	94	14	47	38	58	27	20	45	27	41.2
hsa-miR-181a-5p_0_0	hsa-miR-181a-5p	AACATTCAACGCTGTCGGTGAGT		canon		55	68	28	51	63	109	38	73	69	107	66.1
hsa-miR-182-5p_0_-2	hsa-miR-182-5p	TTTGGCAATGGTAGAACTCACA		3'trim		12	61	3	16	11	21	3	4	9	24	16.4
hsa-miR-182-5p_0_0	hsa-miR-182-5p	TTTGGCAATGGTAGAACTCACACT		canon		12	81	10	24	42	20	5	2	8	24	22.8
hsa-miR-183-5p_0_0	hsa-miR-183-5p	TATGGCACTGGTAGAATTCACT		canon		9	34	3	5	11	16	1	2	5	28	11.4
hsa-miR-185-5p_0_-1	hsa-miR-185-5p	TGGAGAGAAAGGCAGTTCCTG		3'trim		5	47	18	21	15	13	3	1	5	14	14.2
hsa-miR-185-5p_0_0	hsa-miR-185-5p	TGGAGAGAAAGGCAGTTCCTGA		canon		37	131	59	42	64	50	10	12	31	38	47.4
hsa-miR-186-5p_0_0	hsa-miR-186-5p	CAAAGAATTCTCCTTTTGGGCT		canon		46	81	31	53	53	70	36	46	55	54	52.5
hsa-miR-191-5p_0_-1	hsa-miR-191-5p	CAACGGAATCCCAAAAGCAGCT		3'trim		132	360	137	208	149	192	95	87	145	198	170.3
hsa-miR-191-5p_0_0	hsa-miR-191-5p	CAACGGAATCCCAAAAGCAGCTG		canon		100	92	62	88	84	83	52	66	82	58	76.7
hsa-miR-192-5p_0_0	hsa-miR-192-5p	CTGACCTATGAATTGACAGCC		canon		3	19	6	17	12	10	8	11	8	10	10.4
hsa-miR-192-5p_0_0	hsa-miR-192-5p	CTGACCTATGAATTGACAGCT			21C>T	6	19	6	12	5	11	11	10	12	13	10.5
hsa-miR-193b-3p_0_0	hsa-miR-193b-3p	AACTGGCCCTCAAAGTCCCGCT		canon		9	5	7	16	17	15	13	14	9	11	11.6
hsa-miR-196a-5p_0_0	hsa-miR-196a-5p	TAGGTAGTTTCATGTTGTTGGG		canon		15	17	16	10	11	15	9	8	10	11	12.2
hsa-miR-196a-5p_0_1	hsa-miR-196a-5p	TAGGTAGTTTCATGTTGTTGGGT		3'non-temp		13	23	3	12	11	22	6	10	14	10	12.4
hsa-miR-196a-5p_0_1	hsa-miR-196a-5p	TAGGTAGTTTCATGTTGTTGGGA		3'temp		7	14	9	8	10	14	16	4	8	14	10.4
hsa-miR-197-3p_0_0	hsa-miR-197-3p	TTCACCACCTTCTCCACCCAGC		canon		14	13	8	14	8	19	11	12	11	12	12.2
hsa-miR-199a-3p_0_-1	hsa-miR-199a-3p	ACAGTAGTCTGCACATTGGTT		3'trim		272	336	193	270	300	409	341	270	373	351	311.5
hsa-miR-199a-5p_0_-1	hsa-miR-199a-5p	CCCAGTGTTCAGACTACCTGTT		3'trim		29	39	19	27	29	60	41	54	49	60	40.7
hsa-miR-199a-5p_0_0	hsa-miR-199a-5p	CCCAGTGTTCAGACTACCTGTTC		canon		51	61	31	40	46	76	56	60	68	56	54.5
hsa-miR-199b-5p_0_-1	hsa-miR-199b-5p	CCCAGTGTTTAGACTATCTGTT		3'trim		48	57	30	47	40	94	72	80	90	73	63.1
hsa-miR-199b-5p_0_0	hsa-miR-199b-5p	CCCAGTGTTTAGACTATCTGTTC		canon		42	60	11	45	43	49	58	64	47	48	46.7
hsa-miR-206_0_0	hsa-miR-206	TGGAATGTAAGGAAGTGTGTGG		canon		3353	3246	3524	2359	7495	2134	471	1270	871	1045	2576.8
hsa-miR-20a-5p_0_0	hsa-miR-20a-5p	TAAAGTGCTTATAGTGCAGGTAA			23G>A	21	37	10	24	15	45	10	17	20	30	22.9
hsa-miR-20a-5p_0_0	hsa-miR-20a-5p	TAAAGTGCTTATAGTGCAGGTAG		canon		68	218	50	104	75	169	56	58	116	128	104.2
hsa-miR-20a-5p_0_1	hsa-miR-20a-5p	TAAAGTGCTTATAGTGCAGGTAGA		3'non-temp		9	78	14	32	23	27	11	8	28	37	26.7
hsa-miR-21-5p_0_0	hsa-miR-21-5p	TAGCTTATCAGACTGATGTTGA		canon		322	628	541	495	1087	659	327	407	486	482	543.4
hsa-miR-21-5p_0_1	hsa-miR-21-5p	TAGCTTATCAGACTGATGTTGAC		3'temp		534	618	991	618	2104	782	494	565	593	546	784.5
hsa-miR-21-5p_0_1	hsa-miR-21-5p	TAGCTTATCAGACTGATGTTGAT		3'non-temp		235	262	434	194	889	292	190	174	252	212	313.4
hsa-miR-22-3p_0_0	hsa-miR-22-3p	AAGCTGCCAGTTGAAGAACTGT		canon		938	1253	987	899	1233	1395	788	842	931	848	1011.4
hsa-miR-22-5p_0_-1	hsa-miR-22-5p	AGTTCTTCAGTGGCAAGCTTT		3'trim		73	72	92	62	69	73	39	35	52	42	60.9
hsa-miR-22-5p_0_0	hsa-miR-22-5p	AGTTCTTCAGTGGCAAGCTTTA		canon		25	23	26	26	34	34	11	17	15	19	23
hsa-miR-221-3p_0_-1	hsa-miR-221-3p	AGCTACATTGTCTGCTGGGTTT		3'trim		23	36	7	17	18	24	47	27	31	36	26.6
hsa-miR-23a-3p_0_0	hsa-miR-23a-3p	ATCACATTGCCAGGGATTTCT			21C>T	71	110	38	52	75	83	39	27	58	49	60.2
hsa-miR-23a-3p_0_0	hsa-miR-23a-3p	ATCACATTGCCAGGGATTTCC		canon		104	161	95	114	103	115	69	71	87	84	100.3
hsa-miR-23a-3p_0_1	hsa-miR-23a-3p	ATCACATTGCCAGGGATTTCCA		3'temp		78	111	54	89	85	105	50	50	62	75	75.9
hsa-miR-23b-3p_0_3	hsa-miR-23b-3p	ATCACATTGCCAGGGATTACCACT		3'non-temp		621	565	369	402	491	589	386	355	285	386	444.9
hsa-miR-24-3p_0_-2	hsa-miR-24-3p	TGGCTCAGTTCAGCAGGAAC		3'trim		267	300	215	308	316	417	186	200	252	190	265.1
hsa-miR-24-3p_0_1	hsa-miR-24-3p	TGGCTCAGTTCAGCAGGAACAGT		3'non-temp		316	344	189	313	300	416	238	283	319	295	301.3
hsa-miR-25-3p_0_-1	hsa-miR-25-3p	CATTGCACTTGTCTCGGTCTG		3'trim		65	212	35	79	55	61	21	20	42	67	65.7
hsa-miR-25-3p_0_0	hsa-miR-25-3p	CATTGCACTTGTCTCGGTCTGA		canon		168	714	184	337	226	259	120	82	175	305	257
hsa-miR-26a-5p_0_0	hsa-miR-26a-5p	TTCAAGTAATCCAGGATAGGCT		canon		13649	13037	13391	14937	16867	18237	12697	11598	12037	13966	14041.6
hsa-miR-26b-5p_0_0	hsa-miR-26b-5p	TTCAAGTAATTCAGGATAGGT		canon		246	606	231	370	280	356	236	208	307	442	328.2
hsa-miR-26b-5p_0_1	hsa-miR-26b-5p	TTCAAGTAATTCAGGATAGGTT		3'temp		448	537	445	506	557	727	497	456	542	610	532.5
hsa-miR-27a-3p_0_-1	hsa-miR-27a-3p	TTCACAGTGGCTAAGTTCCG		3'trim		356	426	215	382	362	457	319	342	359	253	347.1
hsa-miR-27a-3p_0_0	hsa-miR-27a-3p	TTCACAGTGGCTAAGTTCCGT			21C>T	245	333	180	275	303	313	238	228	260	243	261.8
hsa-miR-27a-3p_0_0	hsa-miR-27a-3p	TTCACAGTGGCTAAGTTCCGA			21C>A	199	250	146	217	182	264	202	200	245	220	212.5
hsa-miR-27b-3p_0_0	hsa-miR-27b-3p	TTCACAGTGGCTAAGTTCTGC		canon		4060	3896	3119	4454	4489	4878	3066	3837	3362	2998	3815.9
hsa-miR-27b-3p_0_0	hsa-miR-27b-3p	TTCACAGTGGCTAAGTTCTGT			21C>T	2266	2174	1696	2024	2703	2776	1743	1805	1940	2068	2119.5
hsa-miR-28-3p_0_0	hsa-miR-28-3p	CACTAGATTGTGAGCTCCTGGA		canon		52	47	28	61	64	48	53	51	56	54	51.4
hsa-miR-29a-3p_0_-1	hsa-miR-29a-3p	TAGCACCATCTGAAATCGGTT		3'trim		140	132	103	199	275	261	155	225	226	198	191.4
hsa-miR-29a-3p_0_0	hsa-miR-29a-3p	TAGCACCATCTGAAATCGGTTA		canon		68	83	67	86	127	133	73	90	116	101	94.4
hsa-miR-29a-3p_1_-1	hsa-miR-29a-3p	CTAGCACCATCTGAAATCGGTT	5'temp	3'trim		125	96	113	137	171	179	128	136	152	136	137.3
hsa-miR-30a-3p_0_0	hsa-miR-30a-3p	CTTTCAGTCGGATGTTTGCAGT			22C>T	150	130	164	154	178	241	120	97	115	106	145.5
hsa-miR-30a-3p_0_0	hsa-miR-30a-3p	CTTTCAGTCGGATGTTTGCAGC		canon		158	130	135	159	129	210	121	103	98	79	132.2
hsa-miR-30a-5p_0_2	hsa-miR-30a-5p	TGTAAACATCCTCGACTGGAAGCT		3'temp		1045	756	515	779	751	1351	905	985	988	944	901.9
hsa-miR-30b-5p_0_0	hsa-miR-30b-5p	TGTAAACATCCTACACTCAGCT		canon		268	282	104	253	310	614	305	361	322	337	315.6
hsa-miR-30c-2-3p_0_0	hsa-miR-30c-2-3p	CTGGGAGAAGGCTGTTTACTCT		canon		22	10	14	12	19	24	18	20	11	13	16.3
hsa-miR-30c-5p_0_0	hsa-miR-30c-5p	TGTAAACATCCTACACTCTCAGC		canon		599	548	420	640	401	1053	694	725	701	629	641
hsa-miR-30c-5p_0_0	hsa-miR-30c-5p	TGTAAACATCCTACACTCTCAGT			23C>T	328	304	270	333	342	707	481	442	500	522	422.9
hsa-miR-30c-5p_0_1	hsa-miR-30c-5p	TGTAAACATCCTACACTCTCAGCT		3'temp		445	452	278	434	313	923	649	552	623	581	525
hsa-miR-30d-5p_0_1	hsa-miR-30d-5p	TGTAAACATCCCCGACTGGAAGC		3'temp		496	426	339	537	495	593	450	469	463	433	470.1
hsa-miR-30d-5p_0_2	hsa-miR-30d-5p	TGTAAACATCCCCGACTGGAAGCT		3'temp		1039	833	634	938	1052	1403	953	1049	938	1058	989.7
hsa-miR-30e-3p_0_0	hsa-miR-30e-3p	CTTTCAGTCGGATGTTTACAGT			22C>T	302	218	195	310	236	337	292	114	295	250	254.9
hsa-miR-30e-3p_0_0	hsa-miR-30e-3p	CTTTCAGTCGGATGTTTACAGC		canon		188	136	131	132	130	246	191	135	157	144	159
hsa-miR-30e-5p_0_2	hsa-miR-30e-5p	TGTAAACATCCTTGACTGGAAGCT		3'temp		259	246	107	191	197	459	325	268	304	267	262.3
hsa-miR-320a_0_0	hsa-miR-320a	AAAAGCTGGGTTGAGAGGGCGA		canon		11	22	17	11	21	13	7	6	8	11	12.7
hsa-miR-320a_0_1	hsa-miR-320a	AAAAGCTGGGTTGAGAGGGCGAT		3'non-temp		13	18	14	8	16	18	16	2	12	11	12.8
hsa-miR-320a_0_2	hsa-miR-320a	AAAAGCTGGGTTGAGAGGGCGAAT		3'non-temp		10	15	5	8	12	11	14	8	10	9	10.2
hsa-miR-328-3p_0_0	hsa-miR-328-3p	CTGGCCCTCTCTGCCCTTCCGT		canon		41	34	60	58	47	72	53	32	42	34	47.3
hsa-miR-328-3p_0_1	hsa-miR-328-3p	CTGGCCCTCTCTGCCCTTCCGTT		3'non-temp		16	9	12	19	14	16	20	12	13	8	13.9
hsa-miR-340-5p_0_0	hsa-miR-340-5p	TTATAAAGCAATGAGACTGATT		canon		60	79	50	72	61	138	79	80	75	90	78.4
hsa-miR-361-3p_0_-1	hsa-miR-361-3p	TCCCCCAGGTGTGATTCTGATT		3'trim		15	27	9	18	11	17	17	21	11	19	16.5
hsa-miR-361-3p_0_0	hsa-miR-361-3p	TCCCCCAGGTGTGATTCTGATTT		canon		16	11	11	15	27	18	16	23	28	16	18.1
hsa-miR-361-5p_0_0	hsa-miR-361-5p	TTATCAGAATCTCCAGGGGTAT			22C>T	5	12	10	10	13	15	6	11	10	11	10.3
hsa-miR-361-5p_0_0	hsa-miR-361-5p	TTATCAGAATCTCCAGGGGTAC		canon		11	11	13	19	11	19	4	10	8	11	11.7
hsa-miR-362-5p_0_0	hsa-miR-362-5p	AATCCTTGGAACCTAGGTGTGAGT		canon		10	15	4	11	16	9	7	12	11	17	11.2
hsa-miR-363-3p_0_-1	hsa-miR-363-3p	AATTGCACGGTATCCATCTGT		3'trim		13	79	23	29	10	27	4	0	22	31	23.8
hsa-miR-363-3p_0_0	hsa-miR-363-3p	AATTGCACGGTATCCATCTGTA		canon		23	106	21	45	36	53	9	4	28	38	36.3
hsa-miR-365a-3p_0_0	hsa-miR-365a-3p	TAATGCCCCTAAAAATCCTTAT		canon		85	59	62	46	79	135	33	61	62	52	67.4
hsa-miR-374a-3p_0_0	hsa-miR-374a-3p	CTTATCAGATTGTATTGTAATT		canon		11	14	9	18	22	32	23	29	30	27	21.5
hsa-miR-374a-5p_0_-1	hsa-miR-374a-5p	TTATAATACAACCTGATAAGT		3'trim		11	26	13	18	19	26	12	10	22	18	17.5
hsa-miR-374b-5p_0_-1	hsa-miR-374b-5p	ATATAATACAACCTGCTAAGT		3'trim		74	93	58	44	58	52	35	42	43	50	54.9
hsa-miR-374b-5p_0_0	hsa-miR-374b-5p	ATATAATACAACCTGCTAAGTG		canon		40	43	24	21	39	47	18	18	20	20	29
hsa-miR-378a-3p_0_0	hsa-miR-378a-3p	ACTGGACTTGGAGTCAGAAGGT			22C>T	4967	3890	4139	5349	5499	8704	4831	3967	4611	4775	5073.2
hsa-miR-378a-3p_0_0	hsa-miR-378a-3p	ACTGGACTTGGAGTCAGAAGGC		canon		7794	5767	6019	9352	7327	12239	6529	6200	6314	5734	7327.5
hsa-miR-378a-5p_0_0	hsa-miR-378a-5p	CTCCTGACTCCAGGTCCTGTGT		canon		151	99	88	122	117	213	104	142	104	104	124.4
hsa-miR-378c_0_-4	hsa-miR-378c	ACTGGACTTGGAGTCAGAAGA		3'trim		592	507	339	635	564	1083	719	631	685	650	640.5
hsa-miR-378c_0_-6	hsa-miR-378c	ACTGGACTTGGAGTCAGAA		3'trim		185	122	90	147	131	319	186	130	124	114	154.8
hsa-miR-378c_0_-7	hsa-miR-378c	ACTGGACTTGGAGTCAGA		3'trim		171	164	117	197	146	404	195	183	187	173	193.7
hsa-miR-378d_0_0	hsa-miR-378d	ACTGGACTTGGAGTCAGAAA		canon		79	59	54	68	86	146	84	70	107	81	83.4
hsa-miR-378e_0_2	hsa-miR-378e	ACTGGACTTGGAGTCAGGAGG		3'non-temp		16	3	4	7	5	14	15	17	11	10	10.2
hsa-miR-378e_0_3	hsa-miR-378e	ACTGGACTTGGAGTCAGGAGGT		3'non-temp		23	22	13	25	19	26	22	29	20	23	22.2
hsa-miR-378f_0_2	hsa-miR-378f	ACTGGACTTGGAGCCAGAAGGT		3'non-temp		12	11	24	14	16	16	17	11	18	15	15.4
hsa-miR-378g_0_2	hsa-miR-378g	ACTGGGCTTGGAGTCAGAAGGC		3'non-temp		32	17	31	33	38	53	33	19	36	24	31.6
hsa-miR-378g_0_2	hsa-miR-378g	ACTGGGCTTGGAGTCAGAAGGT		3'non-temp		25	20	17	20	30	24	12	27	24	19	21.8
hsa-miR-381-3p_0_0	hsa-miR-381-3p	TATACAAGGGCAAGCTCTCTGT		canon		44	37	29	34	101	45	25	22	27	20	38.4
hsa-miR-423-3p_0_0	hsa-miR-423-3p	AGCTCGGTCTGAGGCCCCTCAGT		canon		121	132	86	118	121	200	158	84	85	104	120.9
hsa-miR-423-5p_0_-2	hsa-miR-423-5p	TGAGGGGCAGAGAGCGAGACT		3'trim		7	33	9	14	10	16	5	5	5	11	11.5
hsa-miR-423-5p_0_0	hsa-miR-423-5p	TGAGGGGCAGAGAGCGAGACTTT		canon		29	43	29	31	36	41	30	21	27	25	31.2
hsa-miR-451a_0_-1	hsa-miR-451a	AAACCGTTACCATTACTGAGT		3'trim		1252	7231	1104	3049	1004	2259	501	410	1242	3576	2162.8
hsa-miR-455-5p_0_1	hsa-miR-455-5p	TATGTGCCTTTGGACTACATCGT		3'temp		7	6	7	7	9	26	13	9	10	8	10.2
hsa-miR-484_0_0	hsa-miR-484	TCAGGCTCAGTCCCCTCCCGAT		canon		12	36	16	19	15	35	18	10	25	18	20.4
hsa-miR-486-5p_0_0	hsa-miR-486-5p	TCCTGTACTGAGCTGCCCCGAG		canon		1134	1860	631	900	789	1280	657	511	552	936	925
hsa-miR-486-5p_0_1	hsa-miR-486-5p	TCCTGTACTGAGCTGCCCCGAGT		3'non-temp		1561	1837	979	1492	1250	2347	1736	1240	1188	1665	1529.5
hsa-miR-499a-5p_0_0	hsa-miR-499a-5p	TTAAGACTTGCAGTGATGTTT		canon		593	572	245	573	293	1938	1484	1174	1611	1344	982.7
hsa-miR-501-3p_0_0	hsa-miR-501-3p	AATGCACCCGGGCAAGGATTCT		canon		20	25	12	14	39	14	10	7	8	3	15.2
hsa-miR-504-5p_0_0	hsa-miR-504-5p	AGACCCTGGTCTGCACTCTATC		canon		13	14	28	21	14	19	15	20	15	12	17.1
hsa-miR-532-5p_0_0	hsa-miR-532-5p	CATGCCTTGAGTGTAGGACCGT		canon		161	166	101	108	221	140	82	147	100	135	136.1
hsa-miR-532-5p_0_0	hsa-miR-532-5p	CATGCCTTGAGTGTAGGACCGC			22T>C	37	32	22	21	42	28	17	29	12	32	27.2
hsa-miR-652-3p_0_1	hsa-miR-652-3p	AATGGCGCCACTAGGGTTGTGT		3'non-temp		10	8	8	9	8	23	19	16	20	11	13.2
hsa-miR-660-5p_0_1	hsa-miR-660-5p	TACCCATTGCATATCGGAGTTGT		3'temp		21	38	15	26	47	32	16	32	20	32	27.9
hsa-miR-7-5p_0_0	hsa-miR-7-5p	TGGAAGACTAGTGATTTTGTTGT		canon		9	39	13	7	11	16	2	2	4	11	11.4
hsa-miR-7-5p_0_1	hsa-miR-7-5p	TGGAAGACTAGTGATTTTGTTGTT		3'temp		18	64	13	21	42	43	25	24	31	30	31.1
hsa-miR-744-5p_0_-1	hsa-miR-744-5p	TGCGGGGCTAGGGCTAACAGC		3'trim		6	10	20	14	16	20	8	8	16	4	12.2
hsa-miR-885-5p_0_0	hsa-miR-885-5p	TCCATTACACTACCCTGCCTCT		canon		17	19	18	12	17	10	8	12	18	6	13.7
hsa-miR-92a-3p_0_0	hsa-miR-92a-3p	TATTGCACTTGTCCCGGCCTGT		canon		462	1374	445	657	591	849	359	211	357	514	581.9
hsa-miR-92a-3p_0_1	hsa-miR-92a-3p	TATTGCACTTGTCCCGGCCTGTA		3'non-temp		135	573	131	213	125	182	78	56	126	209	182.8
hsa-miR-93-5p_0_0	hsa-miR-93-5p	CAAAGTGCTGTTCGTGCAGGTAG		canon		34	118	28	42	32	56	15	22	49	50	44.6
hsa-miR-95-3p_0_-1	hsa-miR-95-3p	TTCAACGGGTATTTATTGAGT		3'trim	21C>T	265	220	334	175	284	314	181	134	180	211	229.8
hsa-miR-95-3p_0_-1	hsa-miR-95-3p	TTCAACGGGTATTTATTGAGC		3'trim		422	447	501	417	400	573	296	286	297	322	396.1
hsa-miR-95-3p_0_0	hsa-miR-95-3p	TTCAACGGGTATTTATTGAGCA		canon		330	301	361	251	294	448	171	220	198	240	281.4
hsa-miR-98-5p_0_-1	hsa-miR-98-5p	TGAGGTAGTAAGTTGTATTGT		3'trim		12	14	11	12	17	15	8	7	15	11	12.2
hsa-miR-98-5p_0_0	hsa-miR-98-5p	TGAGGTAGTAAGTTGTATTGTT		canon		39	51	49	41	67	57	33	25	37	50	44.9
hsa-miR-99a-5p_0_-1	hsa-miR-99a-5p	AACCCGTAGATCCGATCTTGT		3'trim		753	671	520	869	761	964	830	711	780	908	776.7
hsa-miR-99a-5p_0_1	hsa-miR-99a-5p	AACCCGTAGATCCGATCTTGTGA		3'non-temp		339	266	160	288	239	423	330	355	307	319	302.6
hsa-miR-99b-5p_0_-1	hsa-miR-99b-5p	CACCCGTAGAACCGACCTTGC		3'trim		17	36	19	21	26	44	23	22	23	21	25.2
hsa-miR-99b-5p_0_0	hsa-miR-99b-5p	CACCCGTAGAACCGACCTTGCG		canon		50	82	25	41	54	92	55	54	54	35	54.2
