# Supplementary material for: Diversity and Differential Expression of MicroRNAs in the Human Skeletal Muscle with Distinct Fiber Type Composition
Source: Life (Basel). 2023 Feb 28;13(3):659. doi: 10.3390/life13030659 (PMC10056610; doi:10.3390/life13030659)
Supplement: Supplementary file 1 [file life-13-00659-s001.zip › Table S1 - DE genes.xlsx]

## Sheet: DE genes
Gene	log2FC	log2CPM	F	p-value	FDR
COX7B	-0.966154	7.29526	71.5069	9.07642e-09	4.27439e-05
LRRC3B	3.31941	2.4104	75.1945	5.66582e-09	4.27439e-05
MAFA	0.889299	4.89148	72.1977	8.29805e-09	4.27439e-05
KLHL29	1.45278	2.05266	67.3216	1.58515e-08	4.51061e-05
TPM3	-1.08443	11.6329	67.27	1.59634e-08	4.51061e-05
EXOC6	-0.678373	5.26733	64.2205	2.43688e-08	4.96745e-05
HADHB	-0.952111	8.22878	62.7152	3.01919e-08	4.96745e-05
MYH7B	-1.03761	6.09245	61.6608	3.51604e-08	4.96745e-05
SLC4A7	-1.03812	4.77971	62.4759	3.1249e-08	4.96745e-05
TNNC2	1.3718	11.2392	61.7905	3.45042e-08	4.96745e-05
FNBP1L	-0.550502	4.5088	59.2254	5.03582e-08	6.46782e-05
STRIT1	-0.922226	7.64739	57.9148	6.13695e-08	7.22523e-05
AFF1	-0.910398	7.32582	57.0837	6.9684e-08	7.57304e-05
ATP2A2	-0.994759	11.8471	55.3275	9.15486e-08	8.62265e-05
PFKFB2	-1.64971	5.16563	55.748	8.57114e-08	8.62265e-05
GPD1L	-0.735955	7.59012	54.1143	1.10941e-07	9.79605e-05
MYL3	-1.12787	9.70103	52.3061	1.48565e-07	0.000120879
PDLIM1	-1.07064	6.18698	51.7571	1.62564e-07	0.000120879
TECRL	-1.56548	5.74354	50.997	1.84353e-07	0.000130227
MYH7	-0.982463	14.6289	50.6413	1.95617e-07	0.000131604
ASS1	-1.14486	3.15774	49.1914	2.4986e-07	0.000160456
PPP3CC	-0.519887	4.83939	46.8381	3.7571e-07	0.000221168
UBE2Q2	1.22817	4.13651	46.9661	3.67335e-07	0.000221168
PLN	-0.543115	8.68397	46.602	3.91701e-07	0.000221358
TNNI2	1.16297	10.644	46.1638	4.23367e-07	0.000230051
AK1	0.649911	7.8654	44.6891	5.52001e-07	0.00027333
LDHB	-1.99975	6.85557	44.5997	5.61053e-07	0.00027333
ENO3	0.62962	11.5802	44.1246	6.11943e-07	0.000278888
NDUFA9	-0.654576	6.67624	44.2726	5.95577e-07	0.000278888
CCDC3	2.02479	2.39046	43.8862	6.39338e-07	0.000282268
TNNI1	-0.819653	11.3352	42.9777	7.56566e-07	0.000323902
TNNT3	1.18513	11.5862	42.3736	8.47288e-07	0.000352073
ESRRG	-1.2558	4.12998	41.8878	9.28778e-07	0.000374908
ATP2A1	1.19482	12.2027	40.9739	1.10601e-06	0.000434047
FAM83B	-2.05159	1.61434	40.7717	1.14997e-06	0.000439103
ATP5MG	-0.672442	6.38227	39.9297	1.35446e-06	0.000490662
NDUFB3	-0.574267	5.96991	39.9986	1.33632e-06	0.000490662
B4GALT5	-0.444332	5.93503	39.5829	1.44984e-06	0.000512082
SIRT5	-0.656441	4.82437	39.4514	1.48788e-06	0.0005127
HYAL1	-1.27616	2.19907	39.0387	1.61447e-06	0.000543077
MYLPF	1.10167	10.4936	38.1501	1.9284e-06	0.00063359
KLC1	0.437651	5.87933	37.5619	2.17218e-06	0.000697467
MYBPC2	1.13043	10.9146	37.0255	2.42374e-06	0.000760946
DGLUCY	-0.401291	6.13064	36.7942	2.54177e-06	0.000780655
ALPK2	-1.16906	6.45609	36.6634	2.61132e-06	0.000784951
H2AJ	0.748654	2.91258	36.0672	2.95521e-06	0.00085216
RNF121	0.592429	3.21788	36.0667	2.95554e-06	0.00085216
AQP7	-1.30955	3.40951	35.8652	3.08259e-06	0.000862605
DPYSL3	-0.64784	6.39594	35.817	3.11388e-06	0.000862605
ARPC2	0.59586	6.45152	35.0843	3.63391e-06	0.000921099
ECI2	-0.477008	5.90826	35.0789	3.63806e-06	0.000921099
MT-ATP8	-0.744686	9.74884	35.0622	3.65101e-06	0.000921099
NAT8L	-1.16428	2.25456	35.0631	3.65028e-06	0.000921099
ACADS	-0.622665	5.56724	34.4928	4.12241e-06	0.00100416
TNNT1	-0.806097	11.7569	34.5641	4.05988e-06	0.00100416
HSDL2	-0.565526	7.2758	34.1777	4.4113e-06	0.00105632
ATP5PB	-0.701555	7.31145	33.9048	4.67919e-06	0.00109155
RBL1	-0.674598	4.35155	33.8716	4.71297e-06	0.00109155
CRAT	-0.689055	6.8739	33.3424	5.28848e-06	0.00120509
TPM1	1.1497	11.0708	33.2314	5.41856e-06	0.00121513
RABEP1	0.622098	7.00427	32.959	5.7528e-06	0.00126993
RPS15	0.377802	6.94278	32.87	5.8668e-06	0.00127517
RABAC1	0.421392	3.14164	32.7376	6.04098e-06	0.00129314
RPL37A	0.401513	8.74669	32.651	6.15792e-06	0.00129849
STK38L	0.479123	3.56573	32.0088	7.10523e-06	0.00147622
LYSMD2	0.821238	1.73467	31.7058	7.60582e-06	0.00152663
PANK1	-1.03984	3.69344	31.6674	7.67206e-06	0.00152663
ABLIM1	0.959865	6.08141	31.4753	8.01242e-06	0.00152972
GLG1	0.495868	6.53179	31.4826	7.99909e-06	0.00152972
MYL2	-0.893351	11.9838	31.4908	7.98421e-06	0.00152972
CCPG1	0.492391	4.62999	31.3625	8.21979e-06	0.00154839
ALDH2	-0.668597	6.45616	31.1921	8.54425e-06	0.00158603
SSH1	0.785746	4.89767	31.141	8.64415e-06	0.00158603
USP5	0.69125	5.29031	30.9959	8.93502e-06	0.00161838
MDH1	-0.778276	8.07179	30.7908	9.3644e-06	0.00165375
RND3	1.89412	2.43115	30.8152	9.31219e-06	0.00165375
AKR1B15	2.29375	1.28263	30.4968	1.00192e-05	0.00172624
HADHA	-0.545801	7.84212	30.5147	9.97791e-06	0.00172624
MAP7D1	0.471791	7.40613	30.2727	1.05517e-05	0.00178146
SGK1	0.96989	5.3582	30.2563	1.05919e-05	0.00178146
MAPK6	0.639558	5.91396	30.1984	1.07349e-05	0.00178427
SYTL2	2.21897	2.19647	30.068	1.10648e-05	0.00181772
UQCRQ	-0.581212	6.79541	29.7034	1.20472e-05	0.00193413
SMTNL2	0.833682	7.10655	29.616	1.22963e-05	0.00195193
SCN2B	-1.26764	2.55139	29.5457	1.25007e-05	0.00196233
IDH2	-0.565068	8.9982	29.4762	1.27067e-05	0.00197275
MYH2	1.04564	14.6135	29.3309	1.31487e-05	0.00200984
SLC7A1	1.70117	1.92839	29.3048	1.32301e-05	0.00200984
MRPL30	-0.563826	4.966	29.2165	1.35087e-05	0.00203032
UBAP2L	0.53891	5.61811	28.9066	1.45384e-05	0.00216209
SH3RF2	1.20483	4.64592	28.8184	1.48465e-05	0.00218492
EGF	0.84394	5.48608	28.4106	1.6367e-05	0.00233503
TTC23	-0.865954	1.63655	28.37	1.65276e-05	0.00233503
FNDC5	-0.904038	7.38335	28.3234	1.67137e-05	0.00233793
SLC41A1	-0.999348	6.74558	28.2795	1.6891e-05	0.00233958
KATNAL1	0.570268	3.76669	28.0937	1.76649e-05	0.00236548
MT-CO1	-0.756011	15.0139	28.0744	1.77478e-05	0.00236548
PCBD2	-0.397464	5.60213	28.1347	1.7491e-05	0.00236548
SLC2A12	-0.822791	2.84754	28.1748	1.73225e-05	0.00236548
BIN1	0.403188	9.35141	27.7007	1.94317e-05	0.00248906
CKB	-2.5252	5.38966	27.7418	1.92384e-05	0.00248906
PHTF2	0.659216	7.31449	27.7915	1.90071e-05	0.00248906
PPP3R1	0.645443	6.37351	27.6745	1.95559e-05	0.00248906
TNKS1BP1	0.743496	4.75601	27.6839	1.95113e-05	0.00248906
MYOT	-0.396025	10.0242	27.5485	2.01667e-05	0.00254389
SCUBE2	2.17908	2.3865	27.0572	2.27513e-05	0.00279505
ACADSB	-0.455807	6.48397	26.9318	2.34672e-05	0.00285814
ENPP5	-1.06922	3.81064	26.817	2.41434e-05	0.00289619
RPS17	0.338187	6.73433	26.8093	2.41896e-05	0.00289619
KCND3	-1.21102	2.52794	26.7466	2.45689e-05	0.00291688
MT-ND5	-0.885238	13.4409	26.5986	2.54897e-05	0.00299476
TNNC1	-0.702641	11.4813	26.5737	2.56488e-05	0.00299476
SLN	0.81776	10.1854	26.4493	2.64566e-05	0.00306376
ANKMY2	-0.382103	3.99089	26.289	2.75394e-05	0.00313771
LDHA	1.02485	9.10402	26.1827	2.82839e-05	0.00319676
DNAJB14	1.08995	3.40978	26.1	2.8878e-05	0.003238
PDGFA	0.813203	3.54623	25.9587	2.99248e-05	0.00332896
EIF4E2	0.782442	5.62898	25.8256	3.09486e-05	0.00333773
MT-ND6	-0.634488	8.83836	25.8666	3.0629e-05	0.00333773
NOP53	0.427676	6.12898	25.8284	3.09262e-05	0.00333773
PARVB	-0.53441	7.04976	25.8324	3.08952e-05	0.00333773
MNAT1	-0.348769	4.33893	25.7458	3.15803e-05	0.00338005
ARL8A	0.433003	3.94744	25.6675	3.22137e-05	0.00340281
PFKM	0.412209	9.695	25.6601	3.22747e-05	0.00340281
CHST15	0.962385	2.69042	25.5527	3.3168e-05	0.00347109
LIAS	-0.539269	3.62507	25.285	3.55126e-05	0.00365787
WDR46	0.705492	3.114	25.2033	3.62644e-05	0.00368592
DLG5	0.801647	4.96371	25.1558	3.67092e-05	0.00370448
MRPS30	-0.288549	6.09465	25.0043	3.8167e-05	0.00381417
PADI2	-0.48548	8.50242	24.9328	3.88761e-05	0.00381417
PLAAT3	0.417037	4.9407	24.9398	3.88058e-05	0.00381417
RUFY3	0.562573	4.36936	24.97	3.85054e-05	0.00381417
TNIP2	0.778312	3.51053	24.8933	3.92743e-05	0.00382668
PRKAG3	1.18489	4.85187	24.8449	3.97685e-05	0.00384828
FAF1	-0.301309	5.92183	24.8171	4.00548e-05	0.00384962
UBR1	0.344286	5.36475	24.7813	4.04273e-05	0.00385917
TXN2	-0.359009	5.38691	24.5537	4.28857e-05	0.00406637
IQSEC1	-0.427351	6.1349	24.5213	4.32494e-05	0.00407352
DDX23	0.4399	4.87182	24.4881	4.36246e-05	0.00408165
BCKDHA	-0.440643	4.96837	24.4567	4.39826e-05	0.00408807
APIP	0.587643	4.44856	24.4203	4.44014e-05	0.00410002
PANX1	1.43804	4.88956	24.2985	4.58364e-05	0.00420504
GGT7	1.11454	3.97775	24.0963	4.83309e-05	0.00428426
MOB3C	-0.621837	3.71068	24.1077	4.81863e-05	0.00428426
MRPS7	-0.464044	5.63792	24.0814	4.85193e-05	0.00428426
NT5C1A	0.526943	5.11572	24.1237	4.79844e-05	0.00428426
TP53RK	0.590912	2.18813	24.0942	4.83565e-05	0.00428426
PHLDB1	0.487904	5.04187	23.9639	5.00426e-05	0.00436421
PDHA1	-0.477478	7.13614	23.8539	5.15149e-05	0.00446505
ACO2	-0.459234	8.38306	23.6769	5.39838e-05	0.00447126
DMAC1	-0.662865	4.9877	23.8223	5.1947e-05	0.00447126
IL12RB2	1.66211	2.54016	23.7918	5.23671e-05	0.00447126
ITGA7	0.394191	7.09956	23.735	5.31607e-05	0.00447126
LRRC39	-0.468573	7.30333	23.6675	5.41184e-05	0.00447126
SYNJ2BP	-0.40244	6.68034	23.7266	5.32778e-05	0.00447126
TBCC	0.408632	2.99036	23.7112	5.34963e-05	0.00447126
COMMD9	-0.44397	3.61869	23.6068	5.49979e-05	0.00451751
ACADVL	-0.511619	8.666	23.4583	5.72127e-05	0.00454548
ACVR1	0.697921	3.86932	23.1723	6.17549e-05	0.00454548
AIMP2	0.293456	5.21687	23.1325	6.24167e-05	0.00454548
CALM3	0.296462	6.7551	23.3993	5.81194e-05	0.00454548
CYRIA	0.906091	3.38415	23.3733	5.85227e-05	0.00454548
GLCE	-0.427997	2.63888	23.3974	5.81476e-05	0.00454548
HSPB1	1.03106	8.40067	23.3579	5.87634e-05	0.00454548
KLF12	-0.546287	4.98971	23.1704	6.17861e-05	0.00454548
LIPE	-1.69233	2.6293	23.5371	5.60254e-05	0.00454548
MINDY2	-0.487622	4.33093	23.2364	6.07031e-05	0.00454548
MPC2	-0.401977	5.97273	23.412	5.79219e-05	0.00454548
MSS51	0.756257	7.232	23.3895	5.82706e-05	0.00454548
MT-CYB	-0.723992	13.5278	23.2776	6.00385e-05	0.00454548
PAQR9	-0.956738	2.88197	23.1915	6.14375e-05	0.00454548
PSMD4	0.297138	6.1753	23.1408	6.22791e-05	0.00454548
RFLNA	-0.8731	1.80827	23.1428	6.22451e-05	0.00454548
RIC8B	-0.414869	3.53778	23.4396	5.74984e-05	0.00454548
RPL41	0.358905	8.57814	23.3093	5.95318e-05	0.00454548
SDHB	-0.532643	6.61025	23.4611	5.71689e-05	0.00454548
ZKSCAN2	-0.359505	3.75969	23.3255	5.92753e-05	0.00454548
ZNF273	1.02778	1.89204	23.2542	6.0415e-05	0.00454548
ATF3	2.11662	3.99841	23.0562	6.37083e-05	0.0045922
LPL	-1.24357	6.40247	23.0702	6.34698e-05	0.0045922
MTREX	0.400159	5.5594	23.0307	6.41471e-05	0.00460036
DOCK6	-0.99452	3.40999	22.9611	6.53589e-05	0.00464001
FAM126A	0.962589	5.65916	22.9706	6.51933e-05	0.00464001
NCAM1	1.54893	3.49235	22.9426	6.56854e-05	0.00464001
ECH1	-0.638605	7.54439	22.8318	6.76793e-05	0.00475708
PROX1	-0.891617	4.82092	22.805	6.81704e-05	0.00476788
FGF11	-1.19191	1.84211	22.7531	6.91344e-05	0.00481148
COMMD6	-0.639616	2.56371	22.6155	7.17606e-05	0.0049673
GABARAP	-0.431984	6.45633	22.5993	7.20765e-05	0.0049673
GUCY1A2	-0.617325	4.88431	22.5449	7.31489e-05	0.00501674
ADSL	0.309268	7.04955	22.4656	7.47442e-05	0.00508951
GNG12	0.598216	4.0662	22.4497	7.50689e-05	0.00508951
MTHFD1	-0.34441	5.88774	22.4389	7.52907e-05	0.00508951
GSTK1	-0.28806	5.55152	22.3844	7.64164e-05	0.00513903
EYA4	0.457607	5.36685	22.27	7.88434e-05	0.00523043
TAF13	0.372763	4.37423	22.2694	7.88562e-05	0.00523043
PRDX4	0.521244	2.41608	22.2516	7.92414e-05	0.00523141
NCK2	0.399555	4.63188	22.1883	8.06252e-05	0.00527349
PPME1	0.584472	3.63734	22.1894	8.06007e-05	0.00527349
CNKSR1	0.588436	4.7362	22.1309	8.19055e-05	0.00533254
UQCR11	-0.594107	6.84462	22.0985	8.26357e-05	0.0053554
ADAM23	0.778741	3.27747	22.0357	8.40745e-05	0.00542376
MT-CO3	-0.569573	13.5595	21.9667	8.5688e-05	0.00550273
CKMT2	-0.802153	8.85817	21.9196	8.68056e-05	0.00554927
CCDC107	0.391269	2.76354	21.8551	8.83664e-05	0.00560469
HTR7	2.35571	1.56884	21.851	8.84658e-05	0.00560469
SPX	-0.936785	2.42916	21.7704	9.04572e-05	0.00562452
TMEM205	0.401773	3.7017	21.7778	9.02723e-05	0.00562452
TMOD3	2.43531	3.98215	21.758	9.07694e-05	0.00562452
ZNF366	-0.518016	3.00867	21.7678	9.05234e-05	0.00562452
APC	0.517287	5.97288	21.6793	9.27686e-05	0.00565721
IL6ST	-0.614642	7.1674	21.6743	9.28987e-05	0.00565721
MEGF8	-0.328344	4.97088	21.68	9.27505e-05	0.00565721
SLC9A3R2	-0.628948	4.65794	21.68	9.27517e-05	0.00565721
WSCD1	-0.914416	3.93813	21.6096	9.45804e-05	0.0057349
SPATS2L	0.710318	5.22421	21.5754	9.54846e-05	0.00576499
ACAA2	-0.506619	5.9047	21.5218	9.69173e-05	0.00582658
OGFRL1	0.601635	4.69349	21.4696	9.83376e-05	0.00586209
SRP72	0.461481	4.69976	21.477	9.81339e-05	0.00586209
MAPRE3	0.414762	4.91321	21.4094	0.000100002	0.00593626
MT-ND4	-0.733288	14.2408	21.3385	0.000102002	0.00597957
SH3KBP1	-1.16655	3.50143	21.3662	0.000101214	0.00597957
GOT1	-0.647708	7.90493	21.286	0.000103509	0.006018
TAFAZZIN	-0.481097	3.34579	21.2883	0.000103443	0.006018
LRRFIP1	0.306253	6.67684	21.1709	0.000106902	0.006175
MMADHC	0.377069	6.23319	21.1552	0.000107375	0.006175
PDLIM2	-0.659637	4.54693	21.1504	0.000107521	0.006175
ERMP1	-0.478615	4.32538	20.998	0.000112229	0.00641931
GPT2	-0.987233	7.06453	20.9427	0.000113991	0.00645855
MRPL44	-0.334722	4.1078	20.9234	0.000114612	0.00645855
NDUFS1	-0.478861	8.97425	20.9468	0.000113858	0.00645855
SCOC	-0.288492	4.31781	20.9053	0.000115201	0.00645855
UQCRFS1	-0.422521	7.55704	20.9077	0.000115122	0.00645855
MYBPH	4.43578	5.50985	20.9435	0.000116664	0.00648911
WDR81	0.503293	3.40354	20.8705	0.000116338	0.00648911
ZSWIM1	-0.46825	2.16845	20.8012	0.000118641	0.00657319
RAB4A	-0.577161	4.92535	20.7664	0.000119814	0.00661224
ASPH	0.530332	7.20149	20.6591	0.000123517	0.00670482
CDC37L1	0.745711	5.71497	20.6637	0.000123357	0.00670482
PRR11	-4.29928	0.236979	20.6492	0.000123864	0.00670482
SLC1A3	-0.756764	3.67043	20.6586	0.000123534	0.00670482
STYX	-0.345058	4.97523	20.6586	0.000123535	0.00670482
ETFA	-0.503522	6.56914	20.6323	0.000124463	0.00671149
NDUFB2	-0.440917	6.28661	20.5943	0.000125815	0.00675859
GRIK4	7.01646	-1.17281	20.5611	0.000127007	0.00677114
OPA1	-0.338395	6.65924	20.5632	0.000126931	0.00677114
ADGRF5	-0.535255	5.50683	20.4923	0.000129522	0.00687926
ASPA	-0.67906	4.01995	20.1673	0.000142148	0.00746566
UBE2D2	-0.405029	5.66754	20.1209	0.000144059	0.00753804
GSDMC	-1.76704	1.5891	20.0922	0.000145253	0.00757246
IRX3	1.475	4.18953	20.0666	0.000146325	0.00760031
IFFO1	0.646234	3.06548	20.0436	0.000147301	0.00762298
CAT	-0.483941	5.43779	20.0162	0.000148469	0.00765539
SPRYD4	-0.353079	3.20414	20.0034	0.000149019	0.00765578
PDPN	0.981423	3.25795	19.9705	0.000150439	0.00770072
ACAT1	-0.503868	7.44787	19.9324	0.000152106	0.00775797
ITGB1BP2	-0.495517	3.70676	19.861	0.00015528	0.00786307
SH3GLB1	-0.335581	7.31384	19.8667	0.000155022	0.00786307
MT-CO2	-0.695103	12.7682	19.8472	0.0001559	0.00786629
PRXL2C	0.823739	2.76126	19.7968	0.000158192	0.00795353
UTP11	0.420763	6.19969	19.7801	0.000158962	0.00796391
UBTD1	0.652624	1.95884	19.711	0.000162182	0.00809649
ANKRD10	0.460138	5.28428	19.6741	0.00016393	0.00812113
GAPDH	0.393826	12.2071	19.6643	0.0001644	0.00812113
NBPF19	0.829577	4.15926	19.6679	0.000164226	0.00812113
LRP1B	-1.16429	3.86086	19.6434	0.000165404	0.00814224
NNT	-0.57044	8.81459	19.6255	0.000166268	0.00815635
CGNL1	2.39231	1.46748	19.6038	0.000167323	0.00817972
DRAP1	0.388574	4.17708	19.5734	0.00016881	0.00819571
SNX11	0.652299	2.55777	19.5793	0.000168521	0.00819571
ALDOA	0.462822	12.099	19.5588	0.00016953	0.00820247
CASQ2	-0.791586	6.82517	19.5126	0.000171831	0.0082831
MT-ND2	-0.625627	13.2435	19.4924	0.000172849	0.0082831
PSMA4	0.3211	5.42881	19.4903	0.000172956	0.0082831
HMGB1	0.267928	6.82356	19.4109	0.000177018	0.00844904
CS	-0.364096	8.56436	19.359	0.000179729	0.00852084
RELL1	-0.462554	4.20866	19.337	0.00018089	0.00854719
ZEB2	0.536039	5.31001	19.3229	0.000181642	0.00855412
NDUFV1	-0.40273	7.22282	19.2637	0.000184826	0.00867516
MCU	-0.630291	5.34298	19.251	0.000185519	0.00867883
APOOL	-0.332453	5.92493	19.0416	0.000197325	0.00905131
LYSMD4	0.639778	1.70308	19.0428	0.000197255	0.00905131
NACA	0.295962	8.6003	19.0539	0.000196605	0.00905131
SNX20	-0.731339	1.75262	18.9905	0.000200324	0.00914884
TPM2	0.39197	12.7627	18.9834	0.000200746	0.00914884
DHX38	0.356298	5.00861	18.9163	0.000204775	0.00929776
HADH	-0.496743	6.30741	18.9072	0.00020533	0.00929776
GPRIN3	-0.530891	2.84213	18.8789	0.000207061	0.00933428
XPO4	-0.69143	7.55985	18.8724	0.000207458	0.00933428
KANSL2	0.580084	4.2734	18.801	0.000211901	0.00950392
CPTP	-0.599738	4.70825	18.7388	0.000215862	0.00965092
MRPL15	-0.336655	5.75249	18.7225	0.000216907	0.00966706
TSPAN5	1.606	2.16089	18.6947	0.000218713	0.0097169
MICAL2	1.29295	2.72943	18.6762	0.000219921	0.00973995
MRPS18B	-0.393918	5.81375	18.651	0.000221583	0.00975243
VMA21	-0.756342	3.94172	18.6561	0.000221247	0.00975243
MT-ATP6	-0.623229	13.4633	18.6177	0.000223797	0.00981925
FAM219A	0.415165	3.87452	18.5716	0.000226901	0.00986357
SH3PXD2A	-0.341187	5.61438	18.585	0.00022599	0.00986357
TEAD4	0.552848	5.23711	18.5737	0.000226757	0.00986357
ANXA2	0.681586	4.83147	18.5411	0.00022898	0.0099234
RPL7	0.32945	8.36606	18.5282	0.000229859	0.00992342
RPL18	0.264407	6.48934	18.4778	0.000233361	0.00999067
PDLIM3	0.705853	9.89188	18.4141	0.000237858	0.0100612
SON	0.556976	7.22973	18.4374	0.000236198	0.0100612
TINF2	0.477872	3.36197	18.4193	0.000237484	0.0100612
VEGFB	-0.484373	5.5347	18.4259	0.00023702	0.0100612
KCNMA1	-0.720917	5.11313	18.356	0.000242044	0.0102078
AURKA	-0.830535	2.69588	18.2697	0.000248412	0.0103661
CD300LG	-1.07642	2.73505	18.2735	0.000248125	0.0103661
TXNIP	-0.823499	8.7948	18.2654	0.000248733	0.0103661
ATPAF1	-0.359089	6.58751	18.2291	0.000251471	0.0103882
KLF11	-0.58214	2.85983	18.2292	0.000251467	0.0103882
OPRD1	2.8273	1.3004	18.2344	0.000251067	0.0103882
JSRP1	0.379039	6.14497	18.2061	0.000253221	0.01043
DGAT2	-2.45047	1.94794	18.1517	0.000257414	0.0105719
BCAR3	-0.927937	3.58965	18.1347	0.000258742	0.0105757
TMEM120A	-0.922443	4.41594	18.1313	0.000259003	0.0105757
EIF4G3	0.447806	6.07307	18.0185	0.000268006	0.0108804
PSMC5	0.297278	5.58922	18.0206	0.000267831	0.0108804
DYNC1I1	1.47926	1.83349	18.0044	0.000269151	0.0108956
ALDH5A1	-0.582028	6.15676	17.9937	0.000270027	0.0108998
ANKRD23	0.404131	9.59672	17.9439	0.000274143	0.0109101
MTDH	0.355268	6.21697	17.9591	0.000272879	0.0109101
RMI1	-0.436131	2.16164	17.9607	0.000272746	0.0109101
SLC44A1	0.928032	4.05104	17.9686	0.000272094	0.0109101
CTSH	-0.768817	3.13219	17.8778	0.000279707	0.0111003
CD99	0.584217	5.26075	17.8231	0.000284401	0.011255
USE1	0.383594	2.90478	17.762	0.000289753	0.0114347
ZHX3	0.652266	5.83017	17.7138	0.000294043	0.0115717
LRRC7	-1.7193	2.48856	17.686	0.000296558	0.011601
MYLK3	-0.966515	6.15106	17.6891	0.000296275	0.011601
RPS3	0.333164	7.49201	17.6783	0.000297252	0.011601
BCKDHB	-0.813839	2.9094	17.6194	0.000302659	0.011683
CIAO2A	-0.476377	4.02825	17.6278	0.000301886	0.011683
EXOC6B	-0.385003	4.63035	17.6327	0.00030143	0.011683
ATP5F1B	-0.401752	9.85887	17.5613	0.000308101	0.0117662
CPT1B	-0.703211	6.39171	17.5776	0.000306564	0.0117662
KIAA1671	0.874905	6.10088	17.566	0.000307657	0.0117662
COPS6	0.368445	5.29207	17.5316	0.00031092	0.0118083
FASTKD1	-0.917261	3.97884	17.535	0.000310601	0.0118083
PRRX1	-0.570732	5.89243	17.4891	0.000315012	0.0118737
PSMC3	0.450673	6.17543	17.5038	0.000313589	0.0118737
TMEM165	0.635757	2.76212	17.4615	0.000317694	0.0119372
SLC26A9	-2.47129	1.75794	17.452	0.000318623	0.0119403
NLN	-0.438666	4.79916	17.3887	0.000324888	0.0121429
DYSF	0.357347	7.22369	17.354	0.000328387	0.0122124
TGFB3	-0.777023	2.90603	17.3531	0.000328477	0.0122124
MRPL1	-0.383076	4.12916	17.3321	0.000330613	0.0122596
AVPR1A	-0.718619	1.69727	17.3173	0.00033213	0.0122836
VPS72	0.700905	4.13927	17.3072	0.000333165	0.0122897
FGD6	-0.62852	3.03532	17.2481	0.000339301	0.012451
OSBPL7	1.19443	2.56359	17.2128	0.000343033	0.012534
RGS5	-0.49318	7.25688	17.2099	0.000343336	0.012534
PUM1	0.466186	6.13661	17.1997	0.000344423	0.0125413
AOX1	1.0784	1.90155	17.1285	0.000352113	0.0127016
NOC2L	0.318909	4.80374	17.1292	0.000352036	0.0127016
PHKA1	0.458017	7.52981	17.1093	0.00035422	0.0127016
SIRT2	-0.334689	6.90626	17.1103	0.000354107	0.0127016
ZBTB43	0.389901	5.68512	17.1175	0.000353317	0.0127016
KLHDC8B	-0.52879	3.87256	17.0924	0.000356079	0.0127359
BCKDK	-0.530579	5.00665	17.0816	0.000357274	0.0127464
MORC4	0.535768	3.46819	17.0456	0.000361302	0.0127735
RPL27	0.310111	7.25018	17.0476	0.00036107	0.0127735
S100A6	1.33248	4.46969	17.0425	0.00036165	0.0127735
ZNF649	-0.58982	2.13835	17.0516	0.000360629	0.0127735
MT-ND4L	-0.558753	10.762	17.0061	0.00036576	0.0128096
PTCD3	-0.465332	6.22966	17.0053	0.000365861	0.0128096
VDAC1	-0.246988	8.56867	17.0014	0.000366298	0.0128096
BYSL	0.527647	2.25509	16.9722	0.000369642	0.0128191
ECSIT	-0.406654	5.45215	16.9852	0.000368151	0.0128191
H2BC4	0.493957	2.38887	16.9809	0.000368643	0.0128191
PREX1	-0.534469	3.18945	16.9674	0.000370201	0.0128191
NANOS1	0.950364	4.38529	16.916	0.000376186	0.0129945
C16orf87	-0.645125	3.98806	16.8684	0.000381813	0.0130594
NDUFA4	-0.336122	8.06917	16.8681	0.00038185	0.0130594
PRDX1	0.355037	6.15282	16.8719	0.000381402	0.0130594
PRKACB	-0.429408	3.12573	16.8648	0.000382241	0.0130594
EHBP1L1	0.378072	8.13764	16.7985	0.000390254	0.0131377
KIF1B	0.370705	9.52691	16.7972	0.000390408	0.0131377
MCEE	-0.588529	2.63689	16.7876	0.000391586	0.0131377
PDK2	-0.563683	6.80405	16.8196	0.000387689	0.0131377
POLDIP2	-0.257636	6.84708	16.8097	0.000388891	0.0131377
RPL35	0.290762	7.11875	16.7891	0.000391404	0.0131377
UBXN1	0.322994	5.39004	16.7808	0.000392421	0.0131377
MYO18A	0.549972	9.19639	16.7526	0.000395906	0.0131726
SLFN5	0.91798	5.07779	16.7497	0.000396259	0.0131726
CTSF	-0.368494	4.95158	16.725	0.000399346	0.013213
EHHADH	-1.10894	1.67552	16.7251	0.000399335	0.013213
MRPS9	-0.305426	5.04928	16.7101	0.000401218	0.013244
PLP2	0.696196	2.77944	16.7001	0.000402477	0.0132545
HIRIP3	0.437152	3.86688	16.6912	0.0004036	0.0132606
NBPF14	0.651301	4.06152	16.6715	0.000406102	0.0133118
CFLAR	-0.433348	6.90223	16.6518	0.00040863	0.013352
LUC7L3	0.416812	4.85299	16.6153	0.000413337	0.0134554
MFN2	-0.362529	8.50971	16.6058	0.000414584	0.0134649
PTPN3	-0.590065	6.21103	16.5933	0.000416208	0.0134867
MUL1	-0.352211	4.47604	16.5473	0.000422284	0.0136376
HIBADH	-0.405947	5.92801	16.5325	0.000424268	0.0136539
NFE2L1	0.389471	9.79358	16.5128	0.000426907	0.0137076
ALAS1	-0.47593	5.767	16.4975	0.000428968	0.0137425
ANGPTL2	0.765158	5.01284	16.3929	0.000443386	0.0141143
DAAM2	0.909804	6.03621	16.399	0.000442526	0.0141143
MAST3	1.07359	1.79402	16.3916	0.000443568	0.0141143
PPTC7	-0.691171	7.14003	16.3624	0.000447693	0.0142135
RPS9	0.360557	6.98024	16.3382	0.000451131	0.0142905
PGK1	0.499271	8.08945	16.3123	0.000454848	0.014376
HTATIP2	0.680484	2.26051	16.2873	0.00045848	0.0143942
PSEN2	0.461159	3.88993	16.2953	0.000457315	0.0143942
STEAP3	0.333282	4.5329	16.2904	0.000458026	0.0143942
ABHD18	-0.423153	4.3716	16.2563	0.000463004	0.0144187
PDAP1	0.304958	6.10866	16.254	0.000463342	0.0144187
TRIM24	-0.314411	3.98657	16.261	0.000462318	0.0144187
TMEM65	-0.407274	5.78007	16.2417	0.000465167	0.0144437
HMGCS2	-2.17536	1.75904	16.2129	0.000469433	0.0144821
MYH6	-3.59768	7.58769	16.2655	0.000469481	0.0144821
SIRT3	-0.501077	4.03589	16.2137	0.000469322	0.0144821
FERMT2	0.484387	5.09291	16.205	0.000470624	0.0144858
ECHS1	-0.387325	6.1218	16.1889	0.000473031	0.0144967
MAGED1	-0.320326	4.81761	16.1904	0.000472807	0.0144967
CD63	0.407467	6.64719	16.1746	0.000475191	0.014511
RAB11FIP1	0.486108	3.15661	16.1723	0.000475551	0.014511
UCHL1	1.34135	2.35923	16.1508	0.000478808	0.0145789
TTLL7	0.810082	3.15292	16.117	0.000484	0.0147053
RETSAT	-0.749448	4.68535	16.105	0.000485849	0.0147298
PSMD7	0.329441	6.269	16.0819	0.000489448	0.0147755
FOXRED2	-0.595687	2.55103	16.0435	0.000495485	0.0149258
MPC1	-0.739956	6.18136	16.0124	0.000500434	0.0150428
ORAI1	0.53715	4.61961	16.002	0.000502096	0.0150607
AGAP2	-0.602815	2.78921	15.9845	0.000504914	0.0150812
COG5	0.500293	4.72867	15.9888	0.000504219	0.0150812
VDAC3	-0.331326	7.89274	15.949	0.000510687	0.0152215
MLXIP	0.386311	7.70131	15.9398	0.00051219	0.0152341
PLA2G12A	-1.04631	5.15922	15.905	0.000517942	0.0152766
QRSL1	-0.443369	4.39299	15.9241	0.000514784	0.0152766
TMEM109	0.465161	5.12337	15.9113	0.000516897	0.0152766
TMEM230	-0.263853	4.87849	15.9097	0.000517157	0.0152766
TARDBP	0.384488	5.73088	15.8692	0.000523925	0.0154209
MRPS27	-0.340492	5.33213	15.8413	0.000528637	0.0155272
REXO4	0.310109	3.92849	15.8273	0.000531021	0.0155649
RHOU	-0.650581	4.06812	15.8005	0.000535613	0.015667
HSPB8	0.580564	8.10001	15.7886	0.000537667	0.0156785
S100A13	0.738023	3.72555	15.7757	0.000539918	0.0156954
BOP1	0.371196	4.09126	15.7495	0.000544475	0.0157614
EDEM3	0.271559	4.56808	15.7435	0.000545534	0.0157614
EIF4A2	0.365577	8.28398	15.7467	0.000544976	0.0157614
RPL36AL	0.3604	5.19053	15.7225	0.000549237	0.015836
ACTC1	3.42417	6.23772	15.7533	0.000552649	0.0158675
BICC1	-0.697486	3.29059	15.6974	0.000553701	0.0158675
SURF6	0.461159	3.98156	15.7085	0.000551733	0.0158675
RTKN	0.804897	1.68742	15.6441	0.000563304	0.01611
DNAJC6	-3.43379	0.424257	15.6157	0.000568501	0.016204
MYH3	2.24975	2.75759	15.6136	0.000568882	0.016204
LTBP3	0.339808	5.27361	15.5977	0.000571823	0.0162223
VEGFA	-0.497232	6.58404	15.5989	0.0005716	0.0162223
ADAMTSL4	-0.839071	4.60954	15.4637	0.000597201	0.0166744
ARHGAP31	-0.458699	3.61993	15.48	0.000594042	0.0166744
ATP5F1E	-0.318591	6.0931	15.4843	0.000593221	0.0166744
CA4	-0.633207	2.13675	15.475	0.000595011	0.0166744
FABP3	-0.961351	7.54338	15.5065	0.000588958	0.0166744
KIAA1191	-0.244844	5.38285	15.4639	0.000597164	0.0166744
SH2D3C	-0.482479	2.33578	15.4872	0.000592662	0.0166744
UTP3	0.279982	2.94862	15.4556	0.000598762	0.016685
CBWD2	0.361217	4.05643	15.4237	0.000605004	0.0167655
COX8A	-0.413708	7.12494	15.4166	0.000606397	0.0167655
MECP2	0.35568	5.17028	15.4224	0.000605259	0.0167655
PISD	-0.510293	2.50671	15.433	0.000603188	0.0167655
CRTC3	0.447205	4.13144	15.3951	0.00061066	0.0168504
ALDH6A1	-0.712783	5.55692	15.3883	0.000612016	0.0168549
TSR1	0.22539	5.68988	15.3741	0.000614838	0.0168997
GPD1	0.535297	7.86525	15.3351	0.000622713	0.0170724
PDCL3	0.357135	3.83855	15.3292	0.0006239	0.0170724
DHRS7B	0.339024	3.59137	15.2794	0.000634117	0.0172617
EEF1D	0.222337	7.12812	15.2698	0.000636103	0.0172824
LIN7B	0.402463	2.57381	15.25	0.000640238	0.0173614
H4C8	0.537073	3.65805	15.1925	0.000652383	0.0176231
LDB1	-0.371438	4.44735	15.195	0.000651848	0.0176231
TOM1L2	0.260594	6.02192	15.1736	0.000656425	0.0176984
MAP3K20	0.369936	9.42042	15.1539	0.000660676	0.0177453
NOTCH2NLA	0.616007	1.74851	15.1459	0.000662398	0.0177578
NDUFA6	-0.356925	6.2881	15.0805	0.000676771	0.0180182
AUH	-0.343543	3.67588	15.0721	0.00067864	0.0180222
NGLY1	0.250196	4.99124	15.036	0.00068672	0.0181685
COX7A2	-0.603041	5.32032	14.9899	0.000697216	0.0183774
RPS11	0.274106	7.96205	14.9593	0.000704263	0.0184941
TPD52L1	-0.38881	4.93842	14.9643	0.000703115	0.0184941
CIRBP	0.476841	6.65017	14.952	0.000705971	0.0185046
CYB5R1	-0.383685	7.66262	14.9181	0.000713899	0.0186432
PLA2G15	0.562999	3.2045	14.8771	0.000723609	0.0188619
SENP8	-0.457799	2.0059	14.868	0.000725791	0.0188839
KPNA1	0.551434	6.95951	14.8255	0.000736063	0.0190809
CYB5B	-0.359893	4.30232	14.8024	0.000741699	0.0191218
IMP3	0.283316	3.89785	14.8075	0.000740451	0.0191218
SLC25A4	-0.51975	9.93534	14.8079	0.000740358	0.0191218
HACD1	-0.735388	3.30078	14.7884	0.000745134	0.0191753
DNAJB2	0.249701	5.32297	14.7593	0.00075235	0.0193258
PSMA3	0.266792	4.86378	14.7217	0.000761785	0.0194964
TRDN	0.335081	10.9755	14.7237	0.000761282	0.0194964
ARFGAP3	0.393226	3.7602	14.6994	0.000767444	0.0195712
ADAMTS16	-7.33804	-1.65597	14.6891	0.000770073	0.0196029
MLLT11	1.25431	2.46631	14.6709	0.000774738	0.0196862
MAP2K6	-0.867813	7.52168	14.6611	0.000777254	0.0197146
TUBA1C	1.20572	2.86234	14.6307	0.000785152	0.0198793
TST	-0.600691	3.20109	14.6091	0.000790803	0.0199153
PPP2R1A	-0.291182	6.41971	14.5703	0.000801075	0.0201023
RPS25	0.241731	7.78479	14.5722	0.00080058	0.0201023
ACOT2	-0.509245	5.15223	14.5272	0.00081266	0.0201971
CDC26	0.365788	3.13324	14.5139	0.00081629	0.0201971
FLT1	-0.460013	5.42402	14.5435	0.000808257	0.0201971
H2AZ1	0.332154	4.12163	14.5261	0.000812976	0.0201971
MIIP	0.38859	2.8386	14.528	0.000812452	0.0201971
NCKAP5L	0.487142	3.30892	14.5171	0.00081542	0.0201971
PKDCC	0.588457	4.91133	14.514	0.000816243	0.0201971
PIGW	-0.540246	1.9897	14.4857	0.000824004	0.0203523
AKR7A2	-0.283557	3.9547	14.4314	0.000839095	0.0206334
CD99L2	0.279117	6.29267	14.4055	0.000846385	0.0207142
GREM2	1.8974	1.49179	14.3963	0.000848996	0.0207142
MKRN1	0.292835	5.55143	14.4072	0.000845911	0.0207142
MPST	-0.355555	4.03982	14.3848	0.000852261	0.0207142
PEBP1	-0.232039	7.12981	14.3936	0.000849771	0.0207142
SLC16A7	-1.82976	3.87571	14.3838	0.000852552	0.0207142
MRPS5	-0.289709	4.59061	14.37	0.000856507	0.0207204
RAPGEF3	-0.584698	2.75406	14.3725	0.000855784	0.0207204
CASQ1	0.574655	10.2449	14.355	0.000860827	0.0207539
RAB15	1.72106	2.24293	14.357	0.000860233	0.0207539
CD36	-0.543853	7.91483	14.3157	0.000872233	0.020993
CDIN1	-0.921185	2.87412	14.3069	0.00087482	0.0210195
ATP5PO	-0.326269	7.20943	14.2957	0.000878117	0.0210434
COX5A	-0.338	7.55654	14.2883	0.000880282	0.0210434
SLC25A20	-0.620484	4.28422	14.2913	0.000879402	0.0210434
C11orf71	-0.414998	2.73906	14.2485	0.000892146	0.0212909
TSPYL2	0.741923	3.63005	14.2396	0.000894794	0.0213181
OCRL	0.377938	3.33366	14.2262	0.000898858	0.0213789
TUSC2	0.256307	3.62341	14.2182	0.000901259	0.0214
STIM1	0.397566	6.30545	14.2045	0.000905438	0.0214631
CSTF1	-0.428014	3.44036	14.1915	0.000909393	0.021512
FAN1	-0.236589	4.92006	14.187	0.000910778	0.021512
TULP4	0.528849	6.51088	14.1828	0.000912069	0.021512
ATL2	0.375797	5.51031	14.1492	0.000922469	0.0216489
DECR1	-0.572535	6.03161	14.1493	0.000922416	0.0216489
TGOLN2	0.244615	5.6402	14.156	0.000920358	0.0216489
CAB39L	0.615537	2.16978	14.1272	0.000929311	0.0217733
KCNC4	1.54716	2.97194	14.0951	0.000939441	0.0219379
PAIP2B	-0.684665	7.10814	14.0978	0.000938582	0.0219379
RUBCN	0.771845	3.93953	14.0796	0.000944365	0.0220165
DGKZ	-0.288242	5.6485	14.0588	0.000951026	0.0220928
EMC7	0.290839	4.02349	14.0575	0.000951457	0.0220928
MYO18B	0.585197	8.8573	14.0548	0.000952329	0.0220928
UCKL1	-0.431069	4.39529	14.0413	0.000956692	0.0221327
MAOB	-0.390545	5.78439	14.0296	0.000960482	0.0221422
S100A4	0.842471	2.95215	14.0277	0.000961084	0.0221422
TRIM8	0.374544	5.53633	14.024	0.000962298	0.0221422
PPP1R12B	0.305892	8.78028	13.9895	0.000973585	0.0223292
BCAP31	0.31303	4.22083	13.9707	0.000979802	0.0223991
UBP1	0.295299	4.54965	13.971	0.000979713	0.0223991
ETFDH	-0.570132	6.35774	13.9435	0.00098889	0.0224997
SZRD1	0.272064	5.96695	13.9432	0.000988982	0.0224997
ANKRD9	-0.369825	6.18415	13.928	0.000994099	0.0225006
POLH	-1.05865	2.56453	13.9288	0.000993844	0.0225006
XPC	0.55475	3.19782	13.9317	0.000992878	0.0225006
MARF1	0.449552	5.74724	13.9152	0.000998445	0.0225336
HS6ST2	1.00107	2.22235	13.8675	0.00101475	0.0228649
IFT81	-0.476943	2.68653	13.8628	0.00101636	0.0228649
RPS21	0.252365	6.00011	13.8424	0.00102344	0.0229681
TMLHE	-0.344784	4.85714	13.8309	0.00102745	0.0229681
TNKS	0.350976	5.52287	13.8375	0.00102516	0.0229681
RPS20	0.298371	7.76371	13.8202	0.00103118	0.0230151
ATP5F1A	-0.351576	9.5162	13.7893	0.00104212	0.0231859
DCXR	-0.544692	4.5802	13.7907	0.0010416	0.0231859
GNPAT	-0.20903	5.77828	13.7809	0.0010451	0.0231871
PRDX2	-0.295351	6.91197	13.7749	0.00104722	0.0231871
VDAC2	-0.219651	7.29692	13.7707	0.00104874	0.0231871
ABHD14B	-0.311043	2.41713	13.7649	0.00105081	0.0231965
MPP7	-0.485082	4.69701	13.7557	0.0010541	0.0232221
VCL	0.388755	7.00242	13.7525	0.00105525	0.0232221
MT-ND1	-0.476177	13.5482	13.7445	0.00105815	0.0232496
MYNN	-0.265949	3.83177	13.6898	0.00107811	0.0236514
PCGF5	-0.371405	5.79403	13.6711	0.00108499	0.0236554
TARS2	-0.465401	4.13319	13.6805	0.00108154	0.0236554
WDR53	0.466433	1.82657	13.6712	0.00108497	0.0236554
LMO2	0.594899	4.57907	13.6645	0.00108744	0.0236724
UQCRC2	-0.461733	8.24083	13.6493	0.00109313	0.0237596
SMTNL1	0.706199	7.57033	13.6409	0.00109627	0.0237913
ANGPT1	-0.569679	4.93878	13.6267	0.00110162	0.0237938
NFIB	-0.273373	6.77878	13.6227	0.00110312	0.0237938
RAMP1	-0.513487	4.25487	13.6233	0.00110291	0.0237938
TXN	0.299236	3.16421	13.564	0.00112555	0.0241667
OXNAD1	-0.472641	4.20105	13.5514	0.0011304	0.0242181
RNPS1	0.268244	5.53501	13.5462	0.00113243	0.0242181
CCDC6	0.437673	5.01215	13.4938	0.001153	0.0244675
CYYR1	-0.402693	3.18719	13.491	0.00115412	0.0244675
RPL12	0.327275	7.11277	13.4884	0.00115514	0.0244675
DSEL	1.42205	2.30776	13.464	0.00116488	0.0245634
CDC123	0.299154	3.70887	13.4553	0.00116837	0.0246003
HNRNPH1	0.29941	5.93369	13.4187	0.00118319	0.0248751
OLFML2A	-0.612513	3.55065	13.4004	0.00119068	0.0249583
ZNF629	-0.403871	4.26245	13.4014	0.00119025	0.0249583
DDX3X	0.277479	7.24203	13.3868	0.00119624	0.0250313
FH	-0.295467	6.49431	13.379	0.00119948	0.0250313
TMEM64	-0.342131	4.3955	13.3653	0.00120518	0.0251026
FAM118B	0.258746	3.33779	13.3535	0.00121007	0.0251156
TTYH2	0.321599	3.10703	13.343	0.00121448	0.0251587
ATP1B1	-0.313291	8.20638	13.3052	0.00123044	0.0254519
MLF1	0.842392	5.45031	13.279	0.00124161	0.0256207
SSBP3	-0.476145	3.72345	13.2776	0.00124223	0.0256207
LMOD1	1.11111	5.75946	13.272	0.00124463	0.0256329
WDR37	-0.374359	4.51804	13.2653	0.00124752	0.0256549
AAMP	0.308787	4.48312	13.2327	0.00126171	0.0258587
AVL9	-0.75025	3.71441	13.2299	0.00126292	0.0258587
FN3K	-0.38525	2.96784	13.2328	0.00126164	0.0258587
OCIAD1	-0.235941	5.73615	13.2189	0.00126776	0.0259203
SRP9	-0.231656	6.24674	13.2113	0.00127107	0.0259503
CTSA	-0.46718	3.98313	13.1944	0.00127853	0.0260459
PSMC1	0.3265	6.21262	13.1924	0.00127943	0.0260459
DHTKD1	-0.410666	5.11634	13.1864	0.0012821	0.0260627
RDH13	-0.654591	3.04466	13.1789	0.00128546	0.0260934
DNAJC27	-0.435521	2.8101	13.1672	0.00129068	0.0261092
GNG7	-0.576664	2.14477	13.1728	0.00128818	0.0261092
RCN1	0.535485	4.1281	13.1647	0.00129179	0.0261092
DYNC1LI1	0.315966	4.7303	13.1305	0.00130723	0.0263084
LGALSL	-0.603755	5.84739	13.133	0.0013061	0.0263084
TUBB4B	0.464889	5.3111	13.1262	0.00130917	0.0263101
FAM114A1	0.7683	3.50788	13.0961	0.00132299	0.0265123
HEXIM2	0.576603	3.32965	13.0979	0.00132213	0.0265123
HSF1	-0.173393	5.66133	13.0692	0.00133539	0.026723
NDUFA5	-0.303417	6.98359	13.0598	0.00133981	0.0267734
ACSL1	-0.727619	8.25998	13.047	0.00134578	0.0268216
MAD2L1BP	-0.280799	2.7092	13.03	0.00135379	0.0268786
NFYA	-0.341783	2.8268	13.0242	0.00135649	0.0268786
RPIA	-0.283985	3.57977	13.0275	0.00135496	0.0268786
SUCLA2	-0.322513	7.09256	13.0269	0.00135525	0.0268786
FBL	0.315354	4.28184	13.0068	0.00136474	0.0269666
SDHD	-0.256883	6.70032	12.9941	0.00137081	0.0270108
CHD2	0.456686	6.54794	12.9834	0.00137595	0.0270744
TMEM11	0.34055	4.70541	12.9756	0.0013797	0.0271103
GTF2F2	-0.416314	4.03076	12.9691	0.00138285	0.0271256
MAP3K5	-0.781295	3.37358	12.96	0.00138726	0.0271256
MEOX1	-0.748767	1.80743	12.9581	0.00138815	0.0271256
LAMA2	0.388523	5.62821	12.9461	0.00139401	0.0271648
PDHB	-0.315933	6.48205	12.9116	0.00141094	0.027457
ATP5MC1	-0.447306	6.19247	12.9031	0.00141513	0.0274629
POM121	-0.241403	4.57635	12.906	0.00141371	0.0274629
IGFBP6	1.11344	2.4289	12.8817	0.00142576	0.0276133
MBNL2	-0.273605	6.47401	12.8796	0.00142679	0.0276133
DUSP10	0.706918	4.11047	12.8601	0.0014366	0.0277027
ARNT	0.456933	5.32876	12.8232	0.00145528	0.0279731
SCPEP1	0.65226	2.22147	12.8238	0.00145501	0.0279731
CHMP2A	0.23559	4.88527	12.8106	0.00146174	0.0280129
MORF4L2	0.248276	6.11989	12.8076	0.0014633	0.0280129
MYO1B	-0.575413	3.17272	12.8123	0.00146087	0.0280129
NBPF10	0.708482	2.64952	12.7908	0.00147197	0.0281406
GTF3C3	-0.507159	4.10495	12.784	0.00147545	0.0281613
SESN3	0.53339	3.97226	12.7771	0.00147903	0.0281613
VPS37C	0.615117	3.45818	12.778	0.00147859	0.0281613
FITM1	-0.332927	6.17946	12.77	0.00148273	0.0281938
ADPRHL1	0.60193	7.49454	12.7257	0.00150603	0.0285984
GNPNAT1	0.450331	3.42134	12.7099	0.0015144	0.0286418
IL17D	-0.901397	5.35353	12.7109	0.0015139	0.0286418
XPOT	0.428746	4.08088	12.7145	0.00151196	0.0286418
MUSTN1	1.16419	7.36985	12.7055	0.00151674	0.0286478
FOXO4	0.359898	5.68325	12.6842	0.00152816	0.0287864
SCAF1	0.440685	5.07134	12.6858	0.00152729	0.0287864
A2M	-0.402804	7.26814	12.68	0.00153045	0.0287913
TRIR	0.214413	4.58891	12.6705	0.00153558	0.0288406
TYRP1	-1.38334	1.60691	12.6676	0.00153716	0.0288406
H2AC20	0.317156	4.04374	12.634	0.00155548	0.0291457
NIPSNAP2	-0.302706	8.16583	12.6092	0.00156915	0.0292853
PDGFRB	-0.368438	4.78997	12.595	0.00157703	0.0293935
RPL30	0.222535	7.5016	12.5562	0.00159883	0.0296824
ACADM	-0.43368	7.70285	12.5388	0.0016087	0.0296971
PYGM	0.342655	12.0177	12.5395	0.00160829	0.0296971
SFMBT1	0.310384	3.97503	12.5363	0.00161014	0.0296971
TRIAP1	0.265858	3.56106	12.5494	0.00160265	0.0296971
GHITM	-0.357306	7.58038	12.5223	0.00161814	0.029767
SLU7	0.646983	5.09162	12.516	0.00162174	0.0297944
ANKRD1	3.18261	5.87575	12.521	0.00163796	0.0298981
MBOAT2	-2.32243	0.953088	12.4911	0.00163608	0.0298981
MTERF3	-0.351151	2.8752	12.4891	0.00163728	0.0298981
SMARCA5	-0.310141	5.71349	12.4965	0.001633	0.0298981
SQOR	0.352599	4.76972	12.5018	0.00162989	0.0298981
PSMD6	0.258313	5.17049	12.4816	0.0016416	0.0299258
PALD1	-0.499297	2.11645	12.4497	0.00166028	0.0302273
MAP1A	0.754226	3.66372	12.4458	0.00166261	0.0302309
FAT4	0.438123	4.74602	12.437	0.00166779	0.030278
FBXO9	-0.420699	4.41924	12.4286	0.0016728	0.030278
PHKB	0.252445	7.51457	12.4327	0.00167036	0.030278
PTER	-0.504305	3.37949	12.4233	0.00167592	0.030278
TXNDC11	0.318051	3.59195	12.4269	0.00167381	0.030278
SNRPD2	0.271339	4.65992	12.3913	0.00169511	0.0305465
ELL2	0.877085	3.47597	12.3858	0.0016984	0.0305669
CDKN1C	-0.563464	3.78842	12.3691	0.00170855	0.0305989
EIF4G1	0.289259	8.41988	12.3758	0.00170447	0.0305989
ZC3H3	0.418559	3.13498	12.3686	0.00170884	0.0305989
TSPAN15	0.750635	2.27904	12.3548	0.00171725	0.0307059
SRPK3	0.440859	5.46536	12.3423	0.00172492	0.0307311
USF3	-0.280251	6.64957	12.3413	0.0017255	0.0307311
NRAP	0.472368	12.1697	12.3257	0.00173517	0.0308359
WASF3	0.384101	3.16941	12.3194	0.00173906	0.0308661
BPGM	0.371044	3.46812	12.3076	0.00174641	0.0309189
EIF2AK3	1.41159	3.1234	12.3093	0.00174534	0.0309189
SLC25A11	-0.361656	6.61086	12.2983	0.00175216	0.0309819
ACAD10	-0.539782	3.08823	12.2807	0.00176324	0.0310974
RBM14-RBM4	1.8013	0.950545	12.2789	0.00176433	0.0310974
RXRG	0.970157	4.28031	12.2774	0.0017653	0.0310974
ATRNL1	1.56354	3.44251	12.2604	0.00177605	0.0311719
MYO1C	-0.277222	5.11863	12.2481	0.00178385	0.0312295
ADGRD1	0.751964	1.8975	12.2427	0.00178733	0.0312516
ORMDL3	0.298184	3.95068	12.2302	0.0017953	0.0313522
PCYT1A	0.285104	6.34534	12.2263	0.00179778	0.0313568
BVES	-0.234268	6.57374	12.2168	0.0018039	0.0314248
ACVR1B	0.374807	3.70976	12.1974	0.00181646	0.0314496
CNIH1	-0.347955	4.09903	12.2061	0.00181081	0.0314496
PPP1R14C	0.524067	4.27	12.2035	0.00181254	0.0314496
ZNF609	0.207036	4.58717	12.1995	0.00181509	0.0314496
EPHX2	-0.806544	2.8178	12.1907	0.00182084	0.0314869
ARMT1	-0.293032	3.66062	12.179	0.00182847	0.0314943
LDHD	-0.454299	5.21688	12.1764	0.00183018	0.0314943
OXA1L	-0.199017	6.31558	12.1767	0.00182997	0.0314943
RUSC2	0.360647	5.36799	12.1793	0.00182827	0.0314943
MED22	0.604164	2.38264	12.1621	0.00183958	0.0315812
ZFAND2B	0.48164	1.76108	12.1619	0.0018397	0.0315812
ETFB	-0.415274	5.9933	12.1468	0.00184968	0.0315918
RNF34	0.407501	5.17013	12.1421	0.00185279	0.0315918
TOGARAM2	-1.14487	2.03282	12.1413	0.00185335	0.0315918
ROBO1	0.789581	3.58197	12.1369	0.00185627	0.0315969
NTMT1	-0.373044	4.18843	12.1318	0.00185969	0.031617
LRP4	-0.707077	3.88974	12.1159	0.00187028	0.0317587
ABCD3	-0.19574	4.75944	12.0339	0.00192618	0.0324932
DHRS11	-0.496273	2.27961	12.0289	0.00192963	0.0324932
SHB	1.45013	2.11374	12.031	0.00192822	0.0324932
PSMB5	0.251406	5.74725	12.0255	0.00193201	0.0324946
ITGA1	-0.481493	5.00236	12.0136	0.00194032	0.0325183
RAP1B	0.275326	4.24493	12.0192	0.00193641	0.0325183
GPATCH2L	0.519486	5.8958	12.0011	0.00194907	0.0326261
TSSC4	0.261896	3.47097	11.9816	0.00196278	0.0327007
ALYREF	0.283493	3.34876	11.9694	0.00197147	0.0327681
POLR2D	0.198657	5.05894	11.9611	0.00197732	0.0328268
NMNAT3	-0.311085	3.35472	11.9553	0.00198146	0.0328566
ACHE	-0.883609	5.92899	11.9389	0.00199326	0.0329374
LSS	-0.388933	4.97653	11.9356	0.00199564	0.0329374
MRPL37	-0.217805	5.51863	11.9136	0.00201149	0.0331602
CCDC47	0.26318	6.02081	11.8985	0.0020225	0.0333028
DGKD	0.516126	5.65859	11.8929	0.00202661	0.0333071
ZDHHC14	-0.710278	1.74281	11.8834	0.00203355	0.0333682
MYF6	0.591192	6.4071	11.8784	0.00203724	0.03339
FAM110B	0.727159	3.56666	11.8591	0.00205153	0.0335464
SIKE1	-0.752468	4.04809	11.8485	0.00205937	0.0336356
DCAF16	0.510631	3.12026	11.817	0.00208301	0.03371
LIN7C	-0.286856	4.6692	11.8327	0.00207121	0.03371
LRRFIP2	0.442893	6.38407	11.8198	0.00208092	0.03371
MRPL45	-0.20005	4.2227	11.83	0.00207326	0.03371
RILP	-0.43149	4.43269	11.8241	0.0020777	0.03371
SETD1A	0.67975	3.96694	11.8293	0.00207376	0.03371
ANXA3	-0.505047	2.72122	11.7975	0.00209782	0.0338598
PPP1R3A	0.213841	8.8917	11.7922	0.00210185	0.0338598
UBFD1	0.267855	5.75761	11.7887	0.00210451	0.033864
BSDC1	0.235582	4.37314	11.7761	0.00211411	0.0339797
AKAP1	-0.330141	7.48182	11.7595	0.00212689	0.0340688
CD38	0.580214	5.12656	11.7597	0.00212676	0.0340688
SEPTIN11	0.680052	3.97619	11.7514	0.00213313	0.03413
MMUT	-0.29848	4.91624	11.7346	0.00214617	0.0342998
NDUFA10	-0.464801	6.26777	11.7282	0.00215119	0.0343413
FASTKD5	-0.27606	4.15688	11.725	0.00215371	0.0343427
LMNA	0.198559	6.21456	11.7172	0.00215982	0.0343672
MAX	0.542506	3.91269	11.7129	0.0021632	0.0343672
MTRES1	-0.221317	3.58245	11.7074	0.00216753	0.0343672
PWWP2B	0.350461	3.46592	11.7115	0.00216427	0.0343672
SLC41A3	0.309479	4.45225	11.7083	0.0021668	0.0343672
ST3GAL6	-0.828989	2.30077	11.7044	0.00216984	0.0343672
EIF2S2	0.188857	5.757	11.6942	0.0021779	0.0344177
CUL2	-0.294002	5.36065	11.6811	0.00218837	0.0344291
GFOD2	0.755275	2.54369	11.6855	0.00218487	0.0344291
GPRC5B	-0.322981	6.86612	11.6822	0.00218747	0.0344291
NUP37	-0.361436	2.4734	11.6844	0.00218572	0.0344291
GPIHBP1	-0.495083	3.29257	11.675	0.00219323	0.0344515
TMEM245	-0.288477	6.59775	11.6732	0.00219468	0.0344515
PGM1	0.34216	9.42653	11.6453	0.00221708	0.0347646
NDUFA3	-0.330573	5.38443	11.639	0.00222214	0.0347667
CAVIN3	0.648124	2.32834	11.6271	0.00223181	0.0348794
HOXA3	-0.490774	1.98696	11.6068	0.00224835	0.0350604
HDHD5	-0.459412	4.01942	11.5977	0.00225587	0.035111
NEMF	0.307739	5.41229	11.5968	0.00225657	0.035111
CDH5	-0.449421	4.89824	11.588	0.00226387	0.0351859
FAM107A	-0.317716	3.1578	11.5629	0.00228469	0.0351996
MRPS2	-0.249248	3.8387	11.5651	0.00228281	0.0351996
RIMKLB	0.83845	3.21888	11.5653	0.00228265	0.0351996
RPRD2	-0.257983	5.62403	11.5725	0.00227671	0.0351996
RPS27	0.300465	7.5272	11.5769	0.00227306	0.0351996
ZNF385B	-0.843709	3.14399	11.5829	0.00226802	0.0351996
ITPRIP	-0.454664	2.03408	11.5442	0.00230031	0.0353631
TSPO	-0.428869	2.96388	11.547	0.00229802	0.0353631
TNFRSF1A	0.371797	4.33851	11.5405	0.00230343	0.0353726
PDZD2	0.652826	3.8537	11.5171	0.00232321	0.0355604
PLEKHO1	0.814399	4.49905	11.5204	0.00232043	0.0355604
GGA3	0.283163	3.58528	11.5137	0.0023261	0.0355661
HSPA2	0.675108	6.89156	11.4973	0.00234008	0.0357026
NDUFS8	-0.272432	5.94516	11.4986	0.002339	0.0357026
MAD1L1	0.712838	3.09715	11.4865	0.00234941	0.0358064
PPP1R3D	0.586201	3.20464	11.4694	0.00236416	0.0359923
ARNT2	0.488926	3.78079	11.4643	0.00236858	0.0360208
PCCB	-0.46928	5.26767	11.461	0.00237146	0.0360258
GPRC5C	0.445155	4.44802	11.4341	0.00239493	0.0362674
PDSS2	-0.376844	3.16887	11.4339	0.00239507	0.0362674
RABL3	0.374405	3.98837	11.4372	0.00239218	0.0362674
PSMD12	0.245473	6.0791	11.4212	0.00240624	0.0363587
OTUD1	1.93454	5.81319	11.4135	0.00241308	0.0364231
CPT2	-0.574367	3.97585	11.4088	0.00241724	0.0364469
TRUB2	-0.51584	3.5589	11.3986	0.00242631	0.0365447
RBFOX2	0.403857	6.08712	11.3932	0.00243111	0.0365779
FBXW4	0.324398	5.22721	11.3815	0.00244157	0.0366962
FOCAD	-0.589392	4.41795	11.3722	0.00244996	0.0367531
MLYCD	-0.868237	5.21421	11.364	0.00245738	0.0367531
SAMD8	0.376187	5.38804	11.3712	0.00245088	0.0367531
TMEM43	0.80315	4.26581	11.3666	0.00245505	0.0367531
ADO	-0.291822	3.71426	11.3569	0.00246375	0.0367559
CDKN1A	2.01081	1.70348	11.3571	0.00246362	0.0367559
MTPN	0.38831	5.81413	11.3482	0.00247171	0.0368358
FLCN	0.421636	3.96604	11.3374	0.00248152	0.0369431
ANKRD37	0.674579	1.95392	11.326	0.00249195	0.0370202
RPE	0.413215	2.31603	11.3285	0.00248969	0.0370202
CTC1	-0.69792	2.32807	11.3095	0.00250711	0.0371171
PDP1	-0.915256	6.78255	11.3128	0.00250409	0.0371171
NUDT22	-0.39841	3.2387	11.2979	0.00251785	0.0372094
RIN3	-0.738825	1.98032	11.2857	0.00252923	0.0373385
COA6	0.321929	3.62854	11.27	0.00254389	0.0374766
APOBEC2	0.241672	7.57983	11.2654	0.00254817	0.0375006
ADGRL4	-0.491305	3.33244	11.2432	0.00256912	0.0376158
BACH1	0.41285	4.79235	11.243	0.00256931	0.0376158
PRPS1	0.338494	4.2217	11.2332	0.00257863	0.0377131
SBDS	0.34762	6.94655	11.222	0.00258932	0.0377912
NDUFA8	-0.317526	5.57536	11.2045	0.00260612	0.0379972
C1GALT1	-0.446382	3.70065	11.195	0.00261526	0.0380911
MTRFR	-0.374229	2.25963	11.176	0.00263376	0.0382741
RBBP4	-0.292143	5.34301	11.1737	0.00263595	0.0382741
REST	0.208633	4.99333	11.168	0.00264151	0.0383103
SRGAP2	-0.587129	2.71799	11.1566	0.00265271	0.0383267
TM6SF1	-0.387333	4.16164	11.1568	0.00265249	0.0383267
BLOC1S1	0.346661	4.26388	11.1506	0.00265856	0.0383658
IVD	-0.58082	5.24813	11.1461	0.00266305	0.0383914
CPT1A	-0.708823	2.8454	11.139	0.00267003	0.0384136
ZNF408	0.63956	1.89894	11.1409	0.00266821	0.0384136
PKP1	-0.824258	2.12854	11.1297	0.00267922	0.0385066
ERC1	0.670856	4.95638	11.1221	0.00268682	0.0385217
HSPB6	-0.579637	9.45702	11.1189	0.00269003	0.0385217
NDNF	-0.541035	2.18102	11.1177	0.00269117	0.0385217
SIMC1	0.45706	2.54355	11.1244	0.00268454	0.0385217
BDH1	-0.760236	4.02695	11.0986	0.00271032	0.0387565
FADS1	1.59689	2.20445	11.0925	0.00271649	0.0388054
PBDC1	0.357854	2.65667	11.0712	0.00273804	0.0390343
TUFM	-0.236384	6.51664	11.0728	0.00273636	0.0390343
MRPS36	-0.34566	4.35662	11.0661	0.00274315	0.0390628
TTC28	0.64846	4.18375	11.0638	0.00274556	0.0390628
CACHD1	0.431817	2.21743	11.0577	0.0027518	0.0391122
SDAD1	0.328439	3.97164	11.0461	0.00276362	0.0392406
ZNF772	-0.526456	3.74183	11.0412	0.00276862	0.0392722
MRPS35	-0.245749	5.10139	11.029	0.00278128	0.0394121
SCYL1	0.304412	5.23051	11.0245	0.00278596	0.0394389
IDH3G	-0.252235	4.33445	11.0001	0.00281131	0.0397181
LRRC40	-0.28912	2.73376	11.0007	0.00281066	0.0397181
TOX4	0.245185	5.98782	10.9905	0.00282138	0.0398207
MSANTD4	0.405988	3.77706	10.9618	0.00285166	0.0402079
NDUFS7	-0.291456	6.48601	10.9515	0.00286261	0.040322
DYRK1A	0.233922	6.57563	10.9427	0.00287199	0.0404139
PREB	-0.52332	5.11915	10.9233	0.00289286	0.040667
EPS15	0.302709	6.68538	10.9165	0.00290021	0.0407137
ERGIC3	0.245585	4.27799	10.9125	0.00290457	0.0407137
PRKAR1A	0.221035	7.22212	10.8853	0.00293426	0.0410832
IST1	0.220064	4.96614	10.8693	0.00295186	0.0412093
MRPL35	-0.505999	5.49997	10.8708	0.0029502	0.0412093
ASB4	0.509716	4.80757	10.859	0.00296321	0.0413247
MCUR1	-0.530304	3.9316	10.8565	0.00296597	0.0413247
ATP6V1B2	-0.204468	5.2407	10.8537	0.0029691	0.0413275
ECD	-0.321004	3.15752	10.828	0.00299778	0.0415757
UHRF1BP1L	0.594729	4.70671	10.814	0.00301344	0.0417391
ASF1A	-0.33303	3.78793	10.8078	0.00302046	0.0417953
HMG20A	-0.262398	4.72148	10.8032	0.00302569	0.0418267
SH3GL1	0.372209	2.15468	10.798	0.00303165	0.0418681
MRPS22	-0.278458	4.6974	10.7937	0.00303651	0.0418944
NIPAL3	-0.449901	3.26389	10.7851	0.00304626	0.041947
ACER3	-0.853048	1.61377	10.7789	0.00305333	0.0420033
DNAJC30	-0.335884	2.153	10.7671	0.00306694	0.0421283
PTPRU	-0.667063	3.29492	10.7658	0.00306837	0.0421283
UNG	-0.231147	4.04414	10.756	0.0030797	0.0422427
RRP36	0.231524	3.87349	10.738	0.00310054	0.0424873
FABP4	-0.576268	3.7843	10.7329	0.00310654	0.0425283
FOS	2.54733	2.83369	10.7255	0.0031152	0.0425364
PDE4A	-0.403812	4.943	10.7246	0.00311616	0.0425364
NDUFAF1	-0.410961	4.32087	10.7213	0.00312005	0.0425483
MYH1	2.1491	12.2074	10.7127	0.0031302	0.0426199
SRP54	0.24144	4.36298	10.7117	0.00313133	0.0426199
NRBP1	0.211766	5.43505	10.6931	0.00315331	0.0428777
SPAG9	0.263558	7.07823	10.6658	0.00318581	0.0432365
DLST	-0.326039	6.58843	10.6535	0.00320061	0.0433144
HCFC1R1	0.602792	5.92353	10.6535	0.00320066	0.0433144
SUCLG1	-0.289102	6.36668	10.6534	0.00320075	0.0433144
AOPEP	0.323858	5.62894	10.6448	0.00321111	0.0433301
RASSF5	1.05527	1.88355	10.6455	0.00321035	0.0433301
TMTC1	-0.404375	5.5153	10.6412	0.00321544	0.0433471
CDK6	-0.448844	3.06348	10.6351	0.00322288	0.0434059
TINAGL1	-0.495731	3.48637	10.6286	0.00323077	0.0434708
SPATA7	-0.628057	2.0691	10.6207	0.00324037	0.0435584
C8orf82	-0.406818	2.95732	10.6121	0.00325099	0.0436245
RNF41	0.281079	4.41773	10.6	0.0032658	0.0437407
ZNF32	0.189142	4.26835	10.5996	0.00326631	0.0437407
GID4	0.265954	4.66035	10.5951	0.00327188	0.0437738
ZNF626	-0.426896	2.02018	10.5914	0.00327644	0.0437933
FAM184B	1.70957	1.68505	10.565	0.00330927	0.044069
FYTTD1	0.560435	7.05751	10.5573	0.0033189	0.044069
GKAP1	0.209905	4.37213	10.5673	0.00330632	0.044069
IRAK1	0.47184	4.6711	10.562	0.00331296	0.044069
TF	2.03153	0.961604	10.56	0.00331546	0.044069
MSRB1	-0.491367	3.72281	10.5519	0.00332564	0.044117
RNF40	-0.376701	3.90862	10.5358	0.00334589	0.044344
AKR1C3	-0.849285	2.5986	10.4974	0.00339488	0.0446885
ARHGEF9	-0.734893	2.86468	10.4934	0.00339997	0.0446885
CLIP1	0.448775	8.49913	10.4994	0.00339229	0.0446885
DLAT	-0.293667	6.79128	10.4945	0.00339868	0.0446885
IMMP1L	-0.406242	2.32414	10.4882	0.00340668	0.0446885
SNAPC1	-0.431174	2.05113	10.4908	0.00340342	0.0446885
SYVN1	0.247109	3.85847	10.4978	0.00339443	0.0446885
TRAFD1	1.18431	3.02926	10.4884	0.00340651	0.0446885
TFB2M	-0.295486	2.71926	10.4797	0.00341771	0.0447917
CD34	-0.343753	4.96481	10.4569	0.00344735	0.0451382
EMCN	-0.604788	3.84252	10.4437	0.00346468	0.0453057
NIT2	-0.308721	3.65319	10.4255	0.00348865	0.0455523
SSNA1	0.266558	3.32685	10.4202	0.00349573	0.0455606
TRAPPC4	0.390947	3.0922	10.4205	0.00349525	0.0455606
GLYR1	0.318357	5.00641	10.4027	0.00351894	0.0456927
MDM2	0.346417	5.69607	10.402	0.00351993	0.0456927
SDHA	-0.302943	8.12209	10.4004	0.00352204	0.0456927
USP28	0.828736	6.20432	10.404	0.00351727	0.0456927
SF1	0.265283	5.94143	10.3958	0.00352827	0.0457315
CRIPT	-0.324346	3.58241	10.3928	0.0035322	0.0457405
MTHFD2	0.605022	3.63521	10.383	0.00354542	0.0458353
ZNF516	0.741483	4.26039	10.3825	0.00354601	0.0458353
CASC3	0.286394	5.42868	10.3635	0.00357173	0.0458815
OTUD7B	0.357648	6.20371	10.3579	0.00357938	0.0458815
PAQR4	-0.536837	3.72777	10.3632	0.00357215	0.0458815
PITPNB	0.338285	3.54412	10.3536	0.00358531	0.0458815
POLR3B	-0.388179	2.85398	10.363	0.00357245	0.0458815
RASL10B	-0.608096	4.02351	10.3731	0.00355871	0.0458815
SLC25A30	-0.403674	6.28477	10.36	0.00357658	0.0458815
SLC29A1	-0.409177	5.44222	10.3574	0.00358006	0.0458815
UBE2G1	0.364749	7.54054	10.3556	0.00358251	0.0458815
NAF1	0.389625	3.04188	10.3471	0.00359416	0.0459345
EIF3A	0.256763	7.87619	10.3341	0.00361196	0.0460974
ARL6IP4	0.200382	5.87288	10.3283	0.00361991	0.0461572
PTBP2	0.292369	3.8342	10.319	0.00363281	0.0462381
EHD4	-0.45627	2.16459	10.3139	0.00363982	0.0462857
GAS6	-0.295366	5.2223	10.3087	0.00364698	0.0462934
SLC16A1	-0.502307	6.83804	10.3095	0.00364595	0.0462934
OGDH	-0.223393	8.4769	10.3053	0.00365179	0.0463129
JAGN1	0.350551	2.90113	10.2995	0.00365992	0.0463328
ATP2B1	0.26941	5.32937	10.2967	0.00366374	0.0463395
SELENOK	0.328223	4.85389	10.2884	0.00367534	0.0464448
CAST	0.483865	7.59849	10.2828	0.00368321	0.0464635
OPLAH	-0.420659	4.39013	10.2762	0.00369248	0.0465364
ALG5	0.409587	2.09524	10.2699	0.00370137	0.0465613
AVEN	0.310211	2.92408	10.2652	0.00370809	0.0465613
JPT1	0.414416	4.16331	10.2623	0.00371217	0.0465613
KIAA0319L	-0.217973	5.50983	10.259	0.00371682	0.0465613
NRDC	0.201988	8.08414	10.2631	0.00371105	0.0465613
SLC30A9	-0.238812	5.43373	10.2565	0.0037204	0.0465613
ZNF658	-0.397765	2.65404	10.2562	0.00372082	0.0465613
NDRG4	1.38463	3.45657	10.253	0.0037254	0.0465774
GPSM2	1.77617	4.08281	10.2433	0.00373917	0.0466257
RPS15A	0.263639	7.63238	10.2438	0.00373849	0.0466257
HIRA	0.30347	3.45818	10.2311	0.00375655	0.0467599
STK35	-0.311669	3.60036	10.212	0.00378415	0.047062
PRDX6	-0.204296	7.18275	10.2057	0.0037932	0.0471142
ST13	0.291316	7.54133	10.2045	0.00379502	0.0471142
FAM89B	0.338847	5.38072	10.1967	0.00380633	0.0472131
DARS2	-0.419457	2.6938	10.1885	0.00381825	0.0473054
NQO1	0.829364	2.30091	10.1761	0.0038365	0.0474624
TMOD1	0.275947	7.29553	10.1692	0.00384661	0.0475458
ARL5A	0.568399	5.71234	10.1529	0.00387067	0.047727
SSRP1	0.296361	4.88347	10.1567	0.00386502	0.047727
RPUSD4	0.337513	6.0552	10.1469	0.00387966	0.0477871
P4HA1	-0.433782	5.38884	10.1359	0.0038959	0.0479454
ZRANB2	0.201368	5.06651	10.1252	0.00391198	0.0481014
DENND1B	-0.344042	4.78859	10.1028	0.00394567	0.0484367
FTO	0.179518	4.95099	10.1026	0.00394611	0.0484367
ZBTB46	-0.432781	2.41884	10.0864	0.00397071	0.0486963
CCDC12	0.537155	3.25507	10.0815	0.00397816	0.0487454
ATG4C	-0.624026	1.71917	10.072	0.00399269	0.048881
METRN	-0.581099	2.60317	10.061	0.00400963	0.0490035
PKD1L1	-0.886994	2.08812	10.055	0.00401881	0.0490732
ZNF579	0.338134	4.02695	10.0452	0.00403398	0.0491734
UBE2W	-0.220634	4.32604	10.0399	0.00404223	0.0492316
SYF2	0.276148	4.35918	10.0303	0.0040572	0.0493713
TOMM40L	-0.436768	4.36499	10.0032	0.00409976	0.0498035
VWA1	-0.614178	1.88649	10.0039	0.00409865	0.0498035
ELOA	0.205483	5.64062	10.0001	0.00410462	0.0498196
PXN	0.311865	6.00153	9.99531	0.00411221	0.0498689
ORC4	-0.375866	4.3038	9.98486	0.0041288	0.0498988
SORT1	0.679225	7.39071	9.98792	0.00412393	0.0498988
ZNF219	0.368281	3.42939	9.98691	0.00412554	0.0498988
